# Supplementary material for: LASSO and Bioinformatics Analysis in the Identification of Key Genes for Prognostic Genes of Gynecologic Cancer
Source: J Pers Med. 2021 Nov 11;11(11):1177. doi: 10.3390/jpm11111177 (PMC8617991; doi:10.3390/jpm11111177)
Supplement: Supplementary file 1 [file jpm-11-01177-s001.zip]

Archive with 5 entries (5 files):
- Supplementary Figure 1.pdf
- Supplementary Figure 2-CN.pdf
- Supplementary Table 1.csv
- Supplementary Table 2.csv
- Supplementary Table 3.csv
