# Supplementary material for: LASSO and Bioinformatics Analysis in the Identification of Key Genes for Prognostic Genes of Gynecologic Cancer
Source: J Pers Med. 2021 Nov 11;11(11):1177. doi: 10.3390/jpm11111177 (PMC8617991; doi:10.3390/jpm11111177)
Supplement: Supplementary file 1 [file jpm-11-01177-s001.zip › Supplementary Table 1.csv]

Supplementary Tables 1. The DEGs between cervical cancers and normal tissues were identified by Limma.
Genes	logFC	AveExpr	t	P.Value	adj.P.Val	B
CRNN	-1.726559867	-1.58E-16	-10.81107067	3.40E-26	2.39E-22	48.59401061
CDKN2A	1.725659988	-1.16E-16	10.80495367	3.61E-26	2.39E-22	48.53389756
MAL	-1.685336303	1.48E-16	-10.53168141	5.45E-25	2.40E-21	45.87768119
CRISP3	-1.677922456	-3.54E-17	-10.48161264	8.90E-25	2.95E-21	45.39725301
MCM2	1.657325296	1.72E-17	10.34279084	3.44E-24	7.50E-21	44.07538941
HOPX	-1.656662635	-4.11E-16	-10.33833137	3.59E-24	7.50E-21	44.03317508
KIF2C	1.655122228	1.02E-15	10.32796661	3.97E-24	7.50E-21	43.93511994
MCM6	1.630457933	-4.99E-16	10.16231679	1.95E-23	3.03E-20	42.37941436
MELK	1.629583752	4.63E-16	10.15645613	2.06E-23	3.03E-20	42.32476828
TMEM194A	1.626110902	4.70E-16	10.13318057	2.57E-23	3.40E-20	42.10800893
DTL	1.623398052	3.52E-16	10.11500645	3.05E-23	3.68E-20	41.93905471
IPO9	1.61624981	5.68E-16	10.06715112	4.81E-23	5.30E-20	41.49541779
TIMELESS	1.607937097	-2.35E-17	10.01155927	8.13E-23	8.28E-20	40.9823328
TOPBP1	1.599186276	2.62E-16	9.953105937	1.41E-22	1.32E-19	40.44547806
ECT2	1.598176457	-1.73E-16	9.946365082	1.50E-22	1.32E-19	40.38374219
SPINK5	-1.59486116	1.76E-16	-9.924240971	1.84E-22	1.39E-19	40.18137303
DNMT1	1.594524671	-1.13E-16	9.92199602	1.88E-22	1.39E-19	40.16086022
PLSCR1	1.594421293	-5.99E-16	9.921306332	1.90E-22	1.39E-19	40.15455912
RFC4	1.591661645	-1.06E-16	9.90289895	2.25E-22	1.57E-19	39.98652645
NUP62	1.589798825	7.13E-16	9.890477468	2.53E-22	1.67E-19	39.87328872
UPK1A	-1.589080175	1.24E-16	-9.885686276	2.64E-22	1.67E-19	39.82964371
KNTC1	1.580830419	1.85E-17	9.830718929	4.40E-22	2.65E-19	39.33023161
MCM5	1.568072213	-5.69E-16	9.745832006	9.65E-22	5.55E-19	38.56372283
GMPS	1.564448242	-9.34E-16	9.721746211	1.20E-21	6.59E-19	38.34728445
KIF4A	1.563918089	4.75E-16	9.718223662	1.24E-21	6.59E-19	38.31566932
CDC7	1.561357705	2.71E-16	9.701214912	1.45E-21	7.40E-19	38.16315464
BBOX1	-1.560353559	1.97E-16	-9.694545902	1.55E-21	7.58E-19	38.1034181
ENDOU	-1.556711119	-2.50E-17	-9.670362154	1.93E-21	9.12E-19	37.88709587
CENPF	1.5446536	-1.22E-16	9.590389835	4.00E-21	1.82E-18	37.17509859
TYMS	1.543330817	-2.35E-16	9.581624091	4.33E-21	1.91E-18	37.09737015
NEK2	1.540832067	2.38E-17	9.565069649	5.03E-21	2.15E-18	36.95074614
PPP1R3C	-1.538649186	-2.22E-16	-9.550612286	5.73E-21	2.37E-18	36.82287713
MSH6	1.528691275	5.17E-16	9.484712455	1.04E-20	4.17E-18	36.24216284
SMC1A	1.527483659	-3.87E-16	9.476726435	1.12E-20	4.35E-18	36.17202825
UBE2C	1.520519892	8.77E-16	9.430699	1.69E-20	6.38E-18	35.76881539
GINS1	1.518343194	5.14E-16	9.416320445	1.92E-20	7.05E-18	35.64320779
EMP1	-1.516111301	2.87E-16	-9.40158147	2.19E-20	7.83E-18	35.51462599
GINS2	1.511234657	-7.71E-16	9.369391736	2.92E-20	1.00E-17	35.23441913
FEN1	1.511036549	-8.80E-16	9.368084491	2.95E-20	1.00E-17	35.22305758
EZH2	1.509061351	4.33E-16	9.355052652	3.31E-20	1.07E-17	35.10987101
NUP107	1.509011302	3.56E-16	9.354722485	3.32E-20	1.07E-17	35.10700518
FANCI	1.508594541	-5.82E-16	9.351973239	3.40E-20	1.07E-17	35.08314533
CWH43	-1.506360948	4.07E-17	-9.337241409	3.88E-20	1.19E-17	34.95539722
ATP13A3	1.505278734	-9.03E-16	9.330105085	4.13E-20	1.22E-17	34.89357768
NUSAP1	1.505231405	-5.80E-16	9.329793012	4.14E-20	1.22E-17	34.89087525
ESR1	-1.50141608	3.98E-16	-9.304642033	5.18E-20	1.45E-17	34.67333843
U2SURP	1.501359362	-1.10E-15	9.304268236	5.20E-20	1.45E-17	34.67010926
HMGB3	1.501110753	-5.95E-16	9.302629815	5.27E-20	1.45E-17	34.65595658
ORC6	1.500457681	1.93E-16	9.29832609	5.48E-20	1.46E-17	34.61879141
DONSON	1.500117335	1.53E-16	9.296083363	5.59E-20	1.46E-17	34.59943016
KIF18B	1.499948075	-1.23E-16	9.29496805	5.64E-20	1.46E-17	34.58980329
SPP1	1.499501784	2.13E-16	9.292027404	5.79E-20	1.47E-17	34.56442587
RNPS1	1.49437322	-6.73E-16	9.258246765	7.80E-20	1.95E-17	34.27340968
MTHFD2	1.492038364	-3.79E-16	9.242874859	8.93E-20	2.19E-17	34.14129139
HPGD	-1.49053703	-2.34E-16	-9.232992972	9.74E-20	2.34E-17	34.05646073
KIF14	1.488600859	-3.42E-16	9.220251713	1.09E-19	2.53E-17	33.9472019
NSG1	-1.488596903	-5.20E-17	-9.220225684	1.09E-19	2.53E-17	33.94697883
MCM3	1.488215104	6.70E-16	9.217713563	1.11E-19	2.53E-17	33.92545264
POLR2H	1.487795005	1.53E-15	9.21494958	1.14E-19	2.53E-17	33.90177422
PRC1	1.487738024	1.11E-16	9.214574693	1.15E-19	2.53E-17	33.89856313
HLTF	1.484621924	5.88E-16	9.194077452	1.37E-19	2.97E-17	33.72316958
SLC5A1	-1.483914995	5.26E-16	-9.189428494	1.43E-19	3.05E-17	33.68343666
ALOX12	-1.482775361	-2.62E-17	-9.181934813	1.52E-19	3.20E-17	33.61942825
RBM15	1.481785331	1.14E-15	9.175425718	1.61E-19	3.34E-17	33.56386722
STIL	1.481258854	5.16E-16	9.171964648	1.66E-19	3.39E-17	33.534338
PPL	-1.480292473	1.41E-16	-9.165612233	1.76E-19	3.48E-17	33.48016594
TST	-1.480083443	7.48E-16	-9.164238298	1.78E-19	3.48E-17	33.46845366
AURKA	1.479992373	6.12E-16	9.163639714	1.79E-19	3.48E-17	33.46335145
CDC25B	1.478491801	6.58E-17	9.153777728	1.95E-19	3.74E-17	33.37933209
SMC4	1.473733893	1.86E-16	9.122520236	2.56E-19	4.84E-17	33.11356123
PITPNA	-1.472443792	-6.16E-16	-9.114047987	2.76E-19	5.14E-17	33.04166318
KRT1	-1.470162015	-1.09E-16	-9.099066607	3.14E-19	5.77E-17	32.91467119
GMNN	1.469140381	-3.70E-16	9.092360273	3.33E-19	6.03E-17	32.85788375
HELLS	1.468754636	-2.23E-16	9.08982834	3.40E-19	6.03E-17	32.83645365
PLOD2	1.468605696	7.18E-17	9.088850767	3.43E-19	6.03E-17	32.82818095
WHSC1	1.46842325	5.91E-16	9.087653298	3.46E-19	6.03E-17	32.81804846
MCM7	1.467587945	4.25E-16	9.082171201	3.63E-19	6.25E-17	32.77167629
TIPIN	1.467186018	-6.05E-18	9.079533564	3.72E-19	6.31E-17	32.74937375
HSPB8	-1.465853944	3.33E-16	-9.070792787	4.01E-19	6.72E-17	32.67550711
KANK1	-1.464316247	-5.26E-16	-9.060704541	4.38E-19	7.24E-17	32.59033152
PCNA	1.464037455	6.91E-16	9.058875701	4.45E-19	7.26E-17	32.57489951
MIR4680	-1.463770335	8.03E-16	-9.057123484	4.51E-19	7.29E-17	32.56011664
PARP2	1.46280376	9.43E-16	9.050783558	4.77E-19	7.60E-17	32.50664995
FOXM1	1.457414808	-1.26E-16	9.015450339	6.47E-19	1.02E-16	32.20928052
IVL	-1.455366531	-3.54E-17	-9.002026733	7.26E-19	1.13E-16	32.09657568
TOP2A	1.449745244	2.47E-16	8.965204283	9.96E-19	1.53E-16	31.7881782
FAM63A	-1.447529553	6.68E-16	-8.950697253	1.13E-18	1.72E-16	31.66698605
CKS1B	1.446498239	8.81E-16	8.943946157	1.19E-18	1.80E-16	31.61064659
NONO	1.445794232	-8.06E-16	8.939338138	1.24E-18	1.85E-16	31.57221329
PARP1	1.444642841	-6.66E-16	8.931802645	1.32E-18	1.95E-16	31.50940119
CRYL1	-1.443720905	-2.52E-16	-8.925769624	1.39E-18	2.03E-16	31.45914686
GPX3	-1.441860229	4.54E-16	-8.913595677	1.55E-18	2.23E-16	31.3578312
CFD	-1.440910521	4.94E-17	-8.907383029	1.63E-18	2.32E-16	31.30617481
CDK2	1.439562366	-6.26E-16	8.898565112	1.76E-18	2.48E-16	31.23291131
RACGAP1	1.437973683	-5.60E-16	8.88817581	1.92E-18	2.68E-16	31.14667476
ACPP	-1.437698197	-1.52E-16	-8.886374449	1.95E-18	2.69E-16	31.13173165
MTHFD1	1.431876694	1.42E-15	8.848322607	2.70E-18	3.68E-16	30.8167038
NFATC2IP	1.431573872	1.23E-15	8.846343963	2.74E-18	3.69E-16	30.80035568
C1orf112	1.431447141	3.41E-16	8.845515917	2.76E-18	3.69E-16	30.7935151
GLTP	-1.431126616	1.93E-17	-8.843421714	2.81E-18	3.72E-16	30.77621719
FANCG	1.430754813	1.49E-15	8.840992576	2.87E-18	3.76E-16	30.75615731
TRIP13	1.428332178	-1.01E-15	8.825167178	3.28E-18	4.25E-16	30.62559092
SLURP1	-1.426734998	9.23E-17	-8.81473642	3.58E-18	4.60E-16	30.53964657
TRAV12-2	-1.425062077	1.04E-15	-8.803813154	3.93E-18	5.00E-16	30.44974124
ZC4H2	-1.424650315	-8.16E-16	-8.801124909	4.02E-18	5.06E-16	30.42763053
CRYAB	-1.421990068	-2.40E-16	-8.783760298	4.65E-18	5.81E-16	30.28495229
ACTL6A	1.421737708	-4.21E-16	8.782113317	4.71E-18	5.83E-16	30.27143273
DSG1	-1.417236511	-1.36E-17	-8.752745434	6.03E-18	7.40E-16	30.03074047
SCEL	-1.415524449	-5.50E-18	-8.741579283	6.63E-18	8.05E-16	29.93941408
BLM	1.414515096	3.08E-16	8.734997295	7.00E-18	8.43E-16	29.88562966
CHAF1A	1.41392285	-7.12E-16	8.73113563	7.23E-18	8.62E-16	29.85409107
ZWINT	1.411804982	-7.50E-16	8.717328548	8.12E-18	9.59E-16	29.74142914
VAT1	-1.411461884	1.07E-15	-8.715092104	8.27E-18	9.69E-16	29.72319537
RAD51AP1	1.408846098	-9.37E-17	8.698044402	9.54E-18	1.10E-15	29.58434248
KLK11	-1.408743941	3.52E-16	-8.697378723	9.59E-18	1.10E-15	29.57892548
SLC24A3	-1.408162641	-6.92E-16	-8.693591012	9.90E-18	1.13E-15	29.5481098
FCER1A	-1.406400878	3.28E-16	-8.682113074	1.09E-17	1.23E-15	29.45480202
TUBB2A	-1.40514237	-2.20E-16	-8.673915317	1.17E-17	1.31E-15	29.38822732
ACOT9	1.404174914	-3.53E-16	8.667614262	1.23E-17	1.37E-15	29.33709413
NCAPG	1.403134086	-4.08E-16	8.660836132	1.30E-17	1.43E-15	29.28212656
PEBP1	-1.402642906	-3.79E-16	-8.657637735	1.34E-17	1.46E-15	29.25620236
ZBED2	-1.402020771	-1.49E-16	-8.653586864	1.38E-17	1.50E-15	29.22338084
CACYBP	1.401460868	-3.64E-16	8.64994146	1.42E-17	1.53E-15	29.1938563
GUSB	1.400673539	-2.80E-16	8.644815734	1.49E-17	1.59E-15	29.15236128
CCNB2	1.400494114	-3.87E-16	8.643647694	1.50E-17	1.59E-15	29.14290856
MKI67	1.398785694	-4.14E-16	8.632527284	1.65E-17	1.73E-15	29.05297049
KIAA0101	1.398635478	-6.36E-16	8.631549609	1.66E-17	1.73E-15	29.04506835
DDX11	1.397199131	-3.96E-16	8.622202058	1.79E-17	1.84E-15	28.96955638
DSG2	1.397160468	3.33E-16	8.621950467	1.80E-17	1.84E-15	28.96752497
TP53I3	-1.394228448	6.20E-16	-8.602874236	2.10E-17	2.14E-15	28.81365354
ZSCAN18	-1.393871895	-1.54E-16	-8.600554881	2.14E-17	2.17E-15	28.79496612
GSTA4	-1.389240431	-4.29E-16	-8.570436318	2.75E-17	2.76E-15	28.55270606
CDA	-1.3878287	1.90E-17	-8.561259009	2.96E-17	2.95E-15	28.47903938
RHCG	-1.386731954	-6.45E-17	-8.554130376	3.14E-17	3.11E-15	28.42186635
SPAG5	1.385383284	2.75E-16	8.545365534	3.38E-17	3.31E-15	28.35162915
NASP	1.384187377	5.21E-16	8.537594625	3.60E-17	3.50E-15	28.28941088
CEP55	1.38130242	-1.07E-16	8.51885283	4.20E-17	4.06E-15	28.13956251
FANCL	1.380704593	-3.03E-16	8.514969898	4.34E-17	4.16E-15	28.10855383
CBX3	1.378960994	5.17E-16	8.503646615	4.76E-17	4.53E-15	28.01819978
ZNF185	-1.378317189	1.24E-16	-8.499466192	4.92E-17	4.65E-15	27.98486943
KRT4	-1.377756808	3.07E-16	-8.49582772	5.07E-17	4.76E-15	27.955872
RMI1	1.376886906	-1.87E-16	8.490180034	5.31E-17	4.95E-15	27.91088389
ANO10	-1.376039323	-2.03E-16	-8.4846778	5.55E-17	5.14E-15	27.86708026
ATAD2	1.374861231	-1.49E-16	8.477030894	5.91E-17	5.43E-15	27.80624513
TBC1D15	1.370758061	-4.86E-16	8.450405602	7.35E-17	6.71E-15	27.59481174
BUB1B	1.370001387	-2.58E-16	8.445496945	7.64E-17	6.93E-15	27.55589703
C2orf54	-1.369708567	-2.95E-16	-8.443597494	7.76E-17	6.99E-15	27.54084407
CIT	1.369525434	7.59E-17	8.442409587	7.84E-17	7.01E-15	27.53143157
PHYHIP	-1.36842448	6.41E-16	-8.435268686	8.31E-17	7.38E-15	27.47487506
RBBP7	1.366560191	-1.37E-15	8.423178757	9.16E-17	8.09E-15	27.37922
DEK	1.365999701	-5.97E-17	8.419544478	9.44E-17	8.27E-15	27.35048985
CDK1	1.363440431	-3.14E-16	8.402952849	1.08E-16	9.40E-15	27.21946945
IL1R2	-1.361754944	2.56E-17	-8.392028551	1.18E-16	1.02E-14	27.13332974
CCND1	-1.360574221	-4.00E-16	-8.38437708	1.25E-16	1.07E-14	27.07305685
SMPD2	-1.360558002	5.72E-16	-8.384271978	1.26E-16	1.07E-14	27.07222927
POLE2	1.359927198	6.74E-16	8.380184587	1.30E-16	1.10E-14	27.04005235
ADAR	1.359128621	1.06E-15	8.375010507	1.35E-16	1.14E-14	26.99934102
UPF3B	1.358320793	1.10E-15	8.369776967	1.41E-16	1.18E-14	26.95818487
IFI30	1.358175932	5.18E-16	8.36883853	1.42E-16	1.18E-14	26.95080753
SUZ12	1.35633403	-2.49E-16	8.356907689	1.57E-16	1.30E-14	26.85708049
SULT2B1	-1.3553118	8.88E-17	-8.35028731	1.65E-16	1.36E-14	26.80512371
AKIP1	-1.350955845	-6.12E-17	-8.322084948	2.07E-16	1.69E-14	26.58420734
MOCOS	1.350513247	-3.25E-16	8.319220152	2.12E-16	1.72E-14	26.56180437
TK1	1.348839805	3.42E-16	8.308389779	2.31E-16	1.87E-14	26.47717274
SERPINB1	-1.347915343	-2.99E-17	-8.302407615	2.43E-16	1.95E-14	26.43046907
MRGBP	1.347775142	6.57E-16	8.301500428	2.45E-16	1.95E-14	26.42338917
RPN1	1.347260338	-5.69E-16	8.29816947	2.51E-16	1.99E-14	26.39739958
EEF1B2	-1.346192745	-1.14E-15	-8.291262395	2.65E-16	2.09E-14	26.34353759
HEBP2	-1.344888177	-7.06E-16	-8.282823265	2.84E-16	2.22E-14	26.27778345
NUP85	1.344852544	1.01E-15	8.28259278	2.84E-16	2.22E-14	26.27598846
KLF4	-1.344453583	1.03E-16	-8.28001219	2.90E-16	2.25E-14	26.25589416
KAT2B	-1.344123368	-1.73E-16	-8.277876361	2.95E-16	2.27E-14	26.23926737
MREG	-1.344057305	6.45E-16	-8.277449078	2.96E-16	2.27E-14	26.23594157
CRABP2	-1.343505015	-6.28E-16	-8.273877071	3.05E-16	2.32E-14	26.20814451
MMP12	1.342668371	-4.87E-17	8.268466387	3.18E-16	2.41E-14	26.16605966
GYS2	-1.342417605	-1.24E-16	-8.266844752	3.23E-16	2.43E-14	26.15345126
KIF20A	1.341610251	1.86E-16	8.261624118	3.36E-16	2.52E-14	26.11287542
FRMD4B	-1.341103272	2.80E-16	-8.258346053	3.45E-16	2.57E-14	26.08740945
CRCT1	-1.340012191	8.75E-18	-8.251291892	3.65E-16	2.70E-14	26.03263949
HSP90AA1	1.338001954	-5.38E-16	8.238297363	4.05E-16	2.98E-14	25.93185801
MCM4	1.335436219	4.33E-16	8.221716227	4.62E-16	3.38E-14	25.80346846
NCAPG2	1.335130111	3.28E-17	8.219738315	4.70E-16	3.41E-14	25.78816889
APOBEC3B	1.332840265	-1.31E-16	8.204944622	5.28E-16	3.82E-14	25.67384209
DBF4	1.330223482	1.65E-16	8.188043336	6.04E-16	4.34E-14	25.54345571
IL18	-1.329552065	-2.82E-16	-8.183707583	6.25E-16	4.47E-14	25.5100464
TROAP	1.329151028	-6.69E-16	8.181117986	6.38E-16	4.54E-14	25.49009981
VRK1	1.328720855	-2.91E-16	8.178340384	6.52E-16	4.61E-14	25.46871143
RAD54L	1.327653825	-5.07E-16	8.171451201	6.88E-16	4.85E-14	25.41569103
SCNN1B	-1.327378368	-1.66E-16	-8.169672871	6.98E-16	4.89E-14	25.40201125
MGLL	-1.326645441	-3.14E-16	-8.164941408	7.25E-16	5.05E-14	25.36562767
STMN1	1.326191597	-7.90E-16	8.162011783	7.42E-16	5.14E-14	25.34310925
CLCA4	-1.325956314	7.07E-17	-8.16049305	7.51E-16	5.17E-14	25.33143847
ATP2C1	1.325891281	-1.07E-15	8.16007328	7.53E-16	5.17E-14	25.32821308
HOXC6	1.325772008	2.52E-16	8.159303402	7.58E-16	5.17E-14	25.32229795
POLA1	1.325638741	1.16E-16	8.158443215	7.63E-16	5.18E-14	25.31568954
SYNGR3	1.324733912	1.51E-16	8.152603202	7.99E-16	5.39E-14	25.27084021
KPNA1	1.324287919	2.68E-16	8.149724858	8.17E-16	5.49E-14	25.24874619
CLIC3	-1.324040702	2.96E-17	-8.148129436	8.28E-16	5.53E-14	25.23650287
MAPK10	-1.321328334	-8.46E-16	-8.130627913	9.50E-16	6.32E-14	25.10233815
RFC3	1.320651041	-2.69E-16	8.126258503	9.83E-16	6.51E-14	25.06888352
TTK	1.319345867	-1.82E-17	8.117839365	1.05E-15	6.92E-14	25.00446791
SLC35C1	-1.319051132	-2.24E-15	-8.115938323	1.07E-15	6.99E-14	24.98993123
CCDC93	1.318156603	-4.52E-16	8.110168973	1.12E-15	7.27E-14	24.94583372
NOD2	-1.315613531	2.67E-17	-8.09377028	1.27E-15	8.23E-14	24.82064708
AR	-1.314794714	7.80E-17	-8.088491215	1.32E-15	8.54E-14	24.78039592
PDGFD	-1.313870557	1.85E-16	-8.082533563	1.39E-15	8.90E-14	24.73499937
MIR7110	1.311917036	1.76E-17	8.06994202	1.53E-15	9.78E-14	24.6391533
TMEM246	-1.311775051	3.04E-16	-8.069026953	1.54E-15	9.80E-14	24.63219315
CENPN	1.310721012	1.90E-16	8.062234302	1.62E-15	1.03E-13	24.58054954
DNAJC9	1.310593441	-7.62E-16	8.061412231	1.63E-15	1.03E-13	24.57430212
CHAF1B	1.310557738	9.51E-16	8.061182167	1.64E-15	1.03E-13	24.57255383
EREG	-1.31002374	9.20E-17	-8.057741225	1.68E-15	1.05E-13	24.54641098
CCNE1	1.3082118	-5.98E-16	8.046067059	1.84E-15	1.14E-13	24.45779102
NDC80	1.307812949	3.97E-16	8.043497609	1.88E-15	1.16E-13	24.43830169
ELF4	1.306696462	-1.41E-15	8.036305647	1.99E-15	1.22E-13	24.38378059
CDC45	1.306603922	1.26E-17	8.03570958	2.00E-15	1.22E-13	24.37926388
MARCKSL1	1.306415975	8.97E-16	8.034498998	2.02E-15	1.23E-13	24.37009163
DLGAP5	1.305216853	-2.27E-17	8.026775938	2.14E-15	1.30E-13	24.31160564
MYBL2	1.30492105	1.10E-15	8.024870941	2.17E-15	1.31E-13	24.29718714
MLF1	1.304531577	1.33E-16	8.022362802	2.22E-15	1.33E-13	24.27820834
HMGXB4	1.303382939	-1.24E-15	8.014966381	2.35E-15	1.41E-13	24.22227184
FNDC3B	1.302944499	2.89E-16	8.012143378	2.40E-15	1.43E-13	24.20093484
BAZ1B	1.302133349	-5.61E-16	8.006920947	2.50E-15	1.48E-13	24.16148034
TMEM106C	1.301707505	9.96E-16	8.004179413	2.55E-15	1.51E-13	24.14077793
ANP32B	1.299593642	1.33E-15	7.990572496	2.84E-15	1.67E-13	24.03812204
CDC25A	1.299048155	-2.50E-16	7.987061704	2.91E-15	1.71E-13	24.01166104
LGALSL	-1.298124657	-6.14E-16	-7.981118479	3.05E-15	1.78E-13	23.96689078
HIGD1A	-1.295988989	2.18E-16	-7.967376537	3.39E-15	1.97E-13	23.86348895
ENO2	1.295596007	2.79E-16	7.96484824	3.46E-15	2.00E-13	23.84448233
HMGB2	1.29551953	1.41E-16	7.964356229	3.47E-15	2.00E-13	23.84078424
PTK2	1.29481008	1.01E-15	7.959792204	3.60E-15	2.06E-13	23.80648975
AARS	1.294716096	1.29E-15	7.959187614	3.61E-15	2.06E-13	23.80194815
PARP12	1.29239665	6.00E-16	7.944268776	4.06E-15	2.30E-13	23.68997924
ASPM	1.291903106	-9.38E-17	7.941094742	4.16E-15	2.35E-13	23.66618214
SMAGP	-1.290607233	2.59E-16	-7.932761659	4.43E-15	2.50E-13	23.60374664
TPX2	1.28985818	1.23E-16	7.927945413	4.60E-15	2.58E-13	23.56768822
SLC5A3	1.288935555	-9.74E-17	7.92201367	4.81E-15	2.69E-13	23.52330566
HSPBAP1	1.288342139	-5.61E-16	7.918198792	4.96E-15	2.76E-13	23.49477792
CDC6	1.287871437	1.57E-16	7.915172972	5.07E-15	2.81E-13	23.47215968
THSD4	-1.284746943	3.48E-16	-7.895091605	5.92E-15	3.26E-13	23.3222495
ISG15	1.28431052	3.94E-16	7.892287215	6.05E-15	3.32E-13	23.30134196
MCM10	1.283663789	2.38E-18	7.88813165	6.24E-15	3.42E-13	23.27037348
NUP210	1.28310801	1.08E-16	7.884560728	6.42E-15	3.50E-13	23.2437738
CKS2	1.28293043	-5.24E-16	7.883419812	6.47E-15	3.51E-13	23.23527746
ELOVL1	-1.28151209	-1.11E-15	-7.874308004	6.94E-15	3.75E-13	23.16746262
SMS	1.281428907	-1.32E-17	7.873773652	6.97E-15	3.75E-13	23.16348792
CSTB	-1.279982135	6.81E-16	-7.864480687	7.48E-15	4.01E-13	23.09440276
TMSB10	1.278366197	8.80E-16	7.85410282	8.10E-15	4.32E-13	23.01734025
PTK6	-1.278093671	-2.46E-16	-7.852352779	8.21E-15	4.36E-13	23.00435419
NLRX1	-1.27610961	9.10E-16	-7.839613555	9.05E-15	4.77E-13	22.90990321
KIAA0907	1.276106872	3.91E-16	7.839595973	9.05E-15	4.77E-13	22.90977296
UCP2	1.275206883	9.42E-19	7.833818225	9.45E-15	4.97E-13	22.86698188
FGFR2	-1.273888347	-3.22E-16	-7.825354478	1.01E-14	5.28E-13	22.80434979
SKP2	1.273128167	-5.37E-16	7.820475381	1.05E-14	5.45E-13	22.76827234
S100A12	-1.27163266	-2.41E-16	-7.810877849	1.13E-14	5.84E-13	22.69736541
TBC1D31	1.270964842	-1.25E-17	7.806592564	1.16E-14	6.01E-13	22.66573123
MGA	1.270398328	7.91E-16	7.802957564	1.20E-14	6.16E-13	22.63890993
RAD23A	1.266891695	1.72E-15	7.780462331	1.42E-14	7.27E-13	22.47317985
CENPM	1.266272717	-4.13E-16	7.776492417	1.46E-14	7.47E-13	22.44397753
USP18	1.26544952	-1.43E-16	7.771213111	1.52E-14	7.73E-13	22.40516455
KIF11	1.265395532	4.26E-16	7.770866891	1.52E-14	7.73E-13	22.40262001
TMEM9B	-1.264742894	-1.58E-15	-7.766681756	1.57E-14	7.95E-13	22.37186964
PSMB2	1.263338813	9.20E-16	7.757678857	1.68E-14	8.48E-13	22.30577199
RAE1	1.263156981	-7.91E-17	7.756513054	1.70E-14	8.48E-13	22.29721801
E2F1	1.263132813	4.79E-16	7.756358109	1.70E-14	8.48E-13	22.2960812
PLXNA1	1.263088058	2.02E-16	7.756071166	1.70E-14	8.48E-13	22.293976
HDGF	1.262778588	1.88E-15	7.754087093	1.73E-14	8.58E-13	22.27942148
LYPD3	-1.262152752	-5.29E-16	-7.750074925	1.78E-14	8.81E-13	22.24999992
TRPS1	-1.262012798	-9.06E-17	-7.749177726	1.80E-14	8.84E-13	22.24342259
CAB39L	-1.261039332	4.89E-16	-7.742937555	1.88E-14	9.23E-13	22.19769542
LOC101060373	1.260428303	1.66E-15	7.739021026	1.94E-14	9.47E-13	22.1690128
RECQL4	1.259268727	-4.39E-16	7.731589139	2.05E-14	9.94E-13	22.11462205
EXO1	1.259245954	-2.55E-16	7.731443192	2.05E-14	9.94E-13	22.1135544
CCNF	1.259198166	1.94E-15	7.73113693	2.06E-14	9.94E-13	22.11131407
SLC33A1	1.259051002	-5.12E-16	7.730193808	2.07E-14	9.97E-13	22.10441556
PDLIM2	-1.258940468	-3.44E-16	-7.729485442	2.08E-14	9.99E-13	22.09923469
LRRC8D	1.25882448	-1.03E-15	7.728742135	2.09E-14	1.00E-12	22.09379873
POLD3	1.258684518	-2.98E-16	7.727845204	2.11E-14	1.00E-12	22.08723992
TMPRSS11E	-1.257766326	-2.29E-16	-7.721961379	2.20E-14	1.05E-12	22.04423174
DSC2	-1.257676657	4.98E-16	-7.721386805	2.21E-14	1.05E-12	22.04003347
LRP10	-1.257546633	1.22E-15	-7.720553661	2.23E-14	1.05E-12	22.03394639
SASH1	-1.255235146	-2.24E-16	-7.705744356	2.49E-14	1.17E-12	21.92584763
ATR	1.255151706	2.31E-16	7.705209839	2.50E-14	1.17E-12	21.92194954
EFNA5	-1.253946169	-3.36E-16	-7.697487645	2.65E-14	1.23E-12	21.86566125
ZNF273	-1.25363952	-1.22E-16	-7.695523532	2.69E-14	1.25E-12	21.85135277
EIF2AK2	1.253497039	9.14E-16	7.694610946	2.71E-14	1.25E-12	21.84470576
DUSP12	1.252864287	7.25E-16	7.690558365	2.79E-14	1.28E-12	21.81519664
CXCR2	-1.252832347	2.71E-16	-7.690353804	2.79E-14	1.28E-12	21.81370749
USP1	1.252573083	-9.33E-16	7.688693384	2.83E-14	1.30E-12	21.80162145
ATP6V1C1	1.252416838	2.74E-17	7.687692752	2.85E-14	1.30E-12	21.7943391
EPS8L2	-1.2518769	7.06E-16	-7.684234989	2.92E-14	1.33E-12	21.76918103
RPL39L	1.251358529	4.63E-17	7.680915522	3.00E-14	1.36E-12	21.74503893
F8A1	1.251155004	-6.86E-16	7.679612268	3.03E-14	1.37E-12	21.73556313
CCNB1	1.251072908	5.72E-16	7.679086582	3.04E-14	1.37E-12	21.73174135
POLQ	1.250469722	-4.15E-16	7.675224324	3.13E-14	1.40E-12	21.70366975
AP3M2	1.249941419	-7.60E-16	7.671841753	3.21E-14	1.44E-12	21.67909523
MIR3917	1.248834258	7.00E-16	7.664753514	3.38E-14	1.51E-12	21.62763107
SHCBP1	1.248368309	-2.28E-16	7.661770667	3.46E-14	1.54E-12	21.60598715
ARL6IP1	1.24826665	-9.54E-16	7.661119905	3.48E-14	1.54E-12	21.60126616
SHMT2	1.246701144	1.03E-15	7.651099239	3.75E-14	1.65E-12	21.52861709
TMPRSS11D	-1.246552743	2.28E-17	-7.650149416	3.77E-14	1.66E-12	21.52173547
BORA	1.246159632	-7.07E-16	7.647633442	3.84E-14	1.68E-12	21.50351061
LAPTM4B	1.24611175	8.52E-16	7.647326998	3.85E-14	1.68E-12	21.50129121
CYP2C18	-1.245451308	-2.64E-16	-7.643100306	3.98E-14	1.73E-12	21.470688
NUP155	1.245300581	-3.08E-16	7.642135728	4.01E-14	1.74E-12	21.46370618
KRT2	-1.245181639	-2.37E-16	-7.641374567	4.03E-14	1.74E-12	21.4581973
STK3	1.244693534	-1.87E-16	7.638251069	4.12E-14	1.78E-12	21.43559638
LMNB1	1.244341897	2.29E-16	7.636000959	4.19E-14	1.80E-12	21.41932033
TFRC	1.244304494	-4.18E-16	7.635761627	4.20E-14	1.80E-12	21.4175894
ANXA1	-1.244077676	2.59E-16	-7.634310275	4.25E-14	1.81E-12	21.40709376
FHIT	-1.243425365	3.92E-16	-7.630136497	4.38E-14	1.86E-12	21.37692075
YEATS2	1.242890288	-2.22E-16	7.626713041	4.49E-14	1.91E-12	21.35218325
MIR6883	1.242342561	4.63E-16	7.623208851	4.61E-14	1.95E-12	21.32687292
PSMB4	1.242214549	-1.69E-16	7.622389892	4.64E-14	1.96E-12	21.32095922
INHBA	1.242066357	-2.62E-16	7.621441852	4.67E-14	1.96E-12	21.31411416
AIM2	1.241817122	-1.97E-16	7.619847432	4.73E-14	1.98E-12	21.30260384
APMAP	1.238527586	1.25E-15	7.598807247	5.53E-14	2.31E-12	21.15091908
ALOX15B	-1.238446629	1.26E-16	-7.598289527	5.55E-14	2.31E-12	21.14719154
ANP32E	1.237834569	6.51E-17	7.594375553	5.71E-14	2.37E-12	21.11901879
DKC1	1.237791128	-9.20E-16	7.594097766	5.72E-14	2.37E-12	21.11701979
THOC2	1.236806624	-6.93E-16	7.587802637	6.00E-14	2.47E-12	21.07173698
KLK8	-1.236329067	2.66E-16	-7.584749266	6.13E-14	2.52E-12	21.04978555
RSRC1	1.235786369	7.17E-17	7.581279582	6.29E-14	2.58E-12	21.024851
PARL	1.235438055	8.19E-16	7.579052774	6.40E-14	2.61E-12	21.00885376
SUPT7L	1.23466254	4.05E-16	7.574095105	6.64E-14	2.70E-12	20.97325373
KLK13	-1.233967912	-2.71E-16	-7.569654862	6.86E-14	2.78E-12	20.94138738
SPRR3	-1.233499547	-1.16E-17	-7.566661132	7.01E-14	2.84E-12	20.91991193
TTI1	1.232716915	7.19E-16	7.561658962	7.27E-14	2.94E-12	20.88404639
CMC2	1.232060474	6.85E-16	7.557463647	7.50E-14	3.02E-12	20.85398279
KLK12	-1.231825789	5.02E-16	-7.555963839	7.59E-14	3.04E-12	20.8432389
SYCP2	1.230777469	1.84E-16	7.549264765	7.97E-14	3.19E-12	20.79527391
PRIM1	1.22986722	-1.11E-15	7.543448587	8.32E-14	3.32E-12	20.75366211
DUOX1	-1.228760454	3.72E-16	-7.536377453	8.76E-14	3.48E-12	20.70311143
HERC5	1.228450588	-8.39E-18	7.534397861	8.89E-14	3.52E-12	20.68896737
LIG1	1.228028852	-8.58E-16	7.531703685	9.07E-14	3.58E-12	20.66972315
FBXO5	1.227687012	-4.31E-16	7.529519988	9.22E-14	3.63E-12	20.65412986
LSG1	1.226093906	2.43E-16	7.519344134	9.93E-14	3.90E-12	20.58152121
ICAM1	1.22565377	-3.40E-16	7.516533089	1.01E-13	3.97E-12	20.56147923
ARHGEF10L	-1.225227663	7.99E-16	-7.513811761	1.03E-13	4.04E-12	20.54208347
WARS	1.225076885	1.01E-16	7.512848848	1.04E-13	4.06E-12	20.53522203
RRM2	1.224731156	1.78E-16	7.51064097	1.06E-13	4.11E-12	20.51949239
TM7SF2	-1.224552582	-1.36E-16	-7.509500599	1.07E-13	4.13E-12	20.51136969
RAPGEF3	-1.221339169	-4.98E-16	-7.488983352	1.24E-13	4.79E-12	20.36542193
ITPR2	-1.220869882	-5.56E-16	-7.485987564	1.27E-13	4.88E-12	20.34414237
CD177	-1.220049269	-5.68E-16	-7.480749368	1.32E-13	5.06E-12	20.30695346
IQCB1	1.218572686	1.53E-16	7.471325026	1.41E-13	5.40E-12	20.24010504
TRIM16	-1.218226511	5.30E-16	-7.46911575	1.43E-13	5.47E-12	20.2244455
SLC35G2	1.21595875	2.95E-17	7.454644916	1.59E-13	6.07E-12	20.1219804
MIR1292	1.215539888	-6.26E-16	7.451972478	1.63E-13	6.17E-12	20.10307741
MAP2K4	-1.214992454	9.06E-17	-7.448479882	1.67E-13	6.31E-12	20.07838259
ID4	-1.214933835	2.05E-16	-7.448105906	1.67E-13	6.31E-12	20.07573898
SRSF4	1.214812186	2.30E-16	7.447329826	1.68E-13	6.32E-12	20.07025332
CDKN3	1.213584728	-1.57E-16	7.439499552	1.78E-13	6.68E-12	20.01493505
ZNF750	-1.213384163	1.64E-16	-7.438220194	1.80E-13	6.72E-12	20.0059019
IL17RC	-1.211000567	1.67E-16	-7.423017684	2.01E-13	7.48E-12	19.89867131
VOPP1	1.210787868	-7.19E-18	7.421661267	2.03E-13	7.54E-12	19.88911368
PRPS1	1.21033692	1.30E-15	7.418785602	2.07E-13	7.66E-12	19.86885638
ACAA1	-1.210322867	3.13E-16	-7.418695993	2.07E-13	7.66E-12	19.86822525
TSPAN31	-1.209974049	-7.55E-16	-7.416471697	2.10E-13	7.76E-12	19.85256159
RNASEH2A	1.209890254	4.20E-16	7.415937376	2.11E-13	7.77E-12	19.8487995
DNAJC13	1.20922136	2.30E-16	7.411672312	2.18E-13	7.99E-12	19.81877869
MIR6787	1.208489272	1.04E-15	7.407004631	2.25E-13	8.24E-12	19.78594219
APOD	-1.208412736	-3.51E-16	-7.40651667	2.26E-13	8.25E-12	19.78251055
RPN2	1.208223176	-1.30E-15	7.405308131	2.28E-13	8.30E-12	19.77401226
PTH1R	-1.20773393	-1.23E-15	-7.402189045	2.33E-13	8.47E-12	19.75208517
SOSTDC1	-1.207505543	-2.49E-16	-7.400733068	2.36E-13	8.53E-12	19.74185261
CLCN3	-1.20729714	-7.73E-16	-7.399404512	2.38E-13	8.59E-12	19.73251717
C1orf116	-1.206278494	-6.98E-16	-7.392911122	2.50E-13	8.98E-12	19.68691196
HJURP	1.20612175	-6.02E-16	7.391912013	2.51E-13	9.02E-12	19.67989817
ARRB1	-1.205958539	8.28E-16	-7.390871695	2.53E-13	9.06E-12	19.67259601
ISG20	1.205538954	-5.55E-17	7.38819732	2.58E-13	9.22E-12	19.65382851
LBR	1.205431473	6.50E-16	7.387512267	2.60E-13	9.24E-12	19.64902214
SNX10	1.205148179	4.90E-16	7.385706666	2.63E-13	9.33E-12	19.63635591
DHFR	1.204896115	-7.37E-16	7.38410016	2.66E-13	9.42E-12	19.62508872
KRT13	-1.204390982	-2.67E-17	-7.380880863	2.72E-13	9.61E-12	19.60251707
MBD4	1.204191287	-2.90E-16	7.379608219	2.75E-13	9.68E-12	19.5935966
BRCA1	1.203520466	-2.23E-16	7.3753333	2.83E-13	9.94E-12	19.5636424
DSN1	1.203499798	2.76E-16	7.375201592	2.84E-13	9.94E-12	19.56271978
PRSS3	-1.20300391	-5.84E-16	-7.372041653	2.90E-13	1.01E-11	19.54058886
FOXD1	1.20264798	-3.08E-17	7.369773662	2.95E-13	1.03E-11	19.52471016
OIP5	1.202487534	1.24E-16	7.368751324	2.97E-13	1.03E-11	19.51755403
PRUNE	1.201793687	-9.13E-16	7.364330417	3.07E-13	1.06E-11	19.48661922
R3HDM1	1.200743176	3.65E-17	7.357637577	3.22E-13	1.11E-11	19.43981941
PSMC3IP	1.200553977	-2.72E-15	7.356432258	3.25E-13	1.12E-11	19.43139537
RPP25	1.200351616	-7.00E-16	7.355143115	3.28E-13	1.13E-11	19.42238689
MALL	-1.200193893	4.69E-16	-7.354138355	3.30E-13	1.13E-11	19.41536667
GTPBP8	1.199999686	-3.90E-16	7.352901201	3.33E-13	1.14E-11	19.40672394
SLC27A6	-1.199185751	-1.71E-16	-7.347716458	3.46E-13	1.18E-11	19.37051805
KRT32	-1.199176779	7.15E-16	-7.347659308	3.46E-13	1.18E-11	19.37011909
DEGS1	-1.198595847	5.50E-16	-7.343959046	3.55E-13	1.21E-11	19.34429416
SPINK2	-1.198220379	2.66E-17	-7.341567603	3.62E-13	1.22E-11	19.32761015
HAUS7	1.19770611	-5.00E-16	7.338292251	3.70E-13	1.25E-11	19.30476765
CXCL14	-1.197537574	-2.52E-16	-7.337218892	3.73E-13	1.26E-11	19.29728403
CYP3A7-CYP3AP1	-1.196971633	5.45E-16	-7.333614692	3.83E-13	1.28E-11	19.27216239
APOC1	1.196920454	-1.24E-16	7.333288768	3.84E-13	1.28E-11	19.26989122
KIAA0232	-1.196887037	-7.93E-16	-7.333075963	3.84E-13	1.28E-11	19.26840837
FGFBP1	-1.196398873	-7.65E-17	-7.329967274	3.93E-13	1.31E-11	19.24675111
TP53AIP1	-1.195946768	3.95E-16	-7.327088352	4.01E-13	1.33E-11	19.22670213
TIMM8B	-1.195588842	5.03E-16	-7.324809236	4.08E-13	1.35E-11	19.21083539
EXOSC10	1.1932898	8.97E-16	7.310171849	4.53E-13	1.50E-11	19.10904155
KIF23	1.192084781	7.07E-17	7.302501143	4.78E-13	1.58E-11	19.0557717
HEATR1	1.191735501	3.93E-16	7.300277926	4.86E-13	1.60E-11	19.04034205
RBMX2	1.190891087	-8.79E-16	7.294903424	5.05E-13	1.66E-11	19.00305965
LYN	1.190583458	-2.59E-18	7.292945545	5.12E-13	1.68E-11	18.98948434
LRRFIP2	-1.190050295	8.67E-16	-7.289552417	5.25E-13	1.72E-11	18.96596545
CHEK1	1.189893339	1.73E-16	7.28855356	5.29E-13	1.72E-11	18.95904396
UBL3	-1.189438334	-1.21E-15	-7.285658019	5.40E-13	1.75E-11	18.93898454
ACOX2	-1.18897484	5.49E-16	-7.282708596	5.51E-13	1.79E-11	18.91855942
MIS18A	1.188490703	4.09E-16	7.279627957	5.63E-13	1.82E-11	18.89723377
ABR	-1.188434367	1.48E-15	-7.279269493	5.65E-13	1.82E-11	18.89475285
TTLL5	1.187630346	4.21E-16	7.27415373	5.86E-13	1.89E-11	18.85935914
FAXDC2	-1.187032424	5.48E-16	-7.270349575	6.02E-13	1.93E-11	18.83305478
DIAPH2	-1.186849135	1.96E-16	-7.269183484	6.07E-13	1.95E-11	18.82499423
NSL1	1.186567497	-4.41E-16	7.267391728	6.15E-13	1.96E-11	18.81261113
FMR1	1.186537163	-1.40E-16	7.26719875	6.16E-13	1.96E-11	18.81127759
NEBL	-1.186010392	-4.01E-16	-7.26384763	6.30E-13	2.01E-11	18.78812562
WBP11	1.185855894	-1.78E-15	7.262864807	6.35E-13	2.02E-11	18.78133744
ZNF224	1.18518472	-2.20E-16	7.258595363	6.54E-13	2.07E-11	18.75185902
INTS3	-1.185094404	1.90E-16	-7.25802087	6.57E-13	2.08E-11	18.74789365
SNRPG	1.18494617	1.32E-15	7.257077974	6.62E-13	2.08E-11	18.74138605
OBFC1	-1.184464709	-1.42E-16	-7.254015566	6.76E-13	2.13E-11	18.72025558
FANCA	1.184236826	2.19E-16	7.25256613	6.83E-13	2.14E-11	18.71025742
MED14	1.182892057	8.10E-16	7.244013475	7.26E-13	2.27E-11	18.65129908
NDST2	-1.182687525	7.30E-16	-7.242712764	7.33E-13	2.29E-11	18.64233818
E2F8	1.18261772	-3.91E-17	7.24226885	7.35E-13	2.29E-11	18.63928029
PTP4A2	1.182252997	-2.09E-16	7.239949485	7.47E-13	2.32E-11	18.62330623
GOLGA4	-1.181692264	-8.68E-16	-7.23638381	7.66E-13	2.38E-11	18.59875775
KPNA2	1.181385156	-8.56E-16	7.234431006	7.77E-13	2.40E-11	18.5853181
HMGN2	1.180915447	-2.95E-16	7.231444382	7.94E-13	2.45E-11	18.56476993
RAD51	1.18042141	-3.01E-16	7.228303223	8.12E-13	2.50E-11	18.54316703
TRIM37	1.179246483	-3.64E-16	7.220833472	8.56E-13	2.63E-11	18.49182969
PSRC1	1.176646872	5.53E-16	7.204309128	9.62E-13	2.95E-11	18.37843743
H2AFV	1.175744769	-1.34E-16	7.198575915	1.00E-12	3.06E-11	18.33915155
TAF2	1.175677921	-8.08E-17	7.198151088	1.00E-12	3.06E-11	18.33624165
ACYP1	1.175137784	-2.58E-16	7.194718571	1.03E-12	3.13E-11	18.31273604
FAT1	1.174597343	-4.89E-16	7.191284306	1.05E-12	3.20E-11	18.28922886
STOM	1.174573855	-4.57E-16	7.191135054	1.06E-12	3.20E-11	18.28820748
PAPD7	1.173914188	1.30E-16	7.186943404	1.09E-12	3.29E-11	18.25953071
FAM189A2	-1.173625842	5.38E-16	-7.185111284	1.10E-12	3.32E-11	18.2470013
NUP133	1.173524817	-3.89E-16	7.184469397	1.11E-12	3.33E-11	18.24261229
FAM111A	1.172992378	6.49E-16	7.1810865	1.13E-12	3.40E-11	18.2194872
SLC25A14	1.171456584	5.64E-16	7.171329688	1.21E-12	3.63E-11	18.15284726
SAE1	1.171408834	3.14E-16	7.171026361	1.22E-12	3.63E-11	18.15077685
MAD2L1	1.17122506	2.24E-16	7.169858952	1.23E-12	3.66E-11	18.14280927
PAMR1	-1.171006714	-8.53E-16	-7.168471962	1.24E-12	3.68E-11	18.13334461
AHNAK	-1.17092648	3.00E-16	-7.167962302	1.24E-12	3.69E-11	18.12986718
ARHGAP4	1.170446477	-2.75E-16	7.16491332	1.27E-12	3.76E-11	18.10906861
TGM1	-1.170239147	2.74E-16	-7.163596404	1.28E-12	3.79E-11	18.10008783
HMCES	1.169256488	1.44E-15	7.157355121	1.34E-12	3.95E-11	18.05754587
GALNT2	1.168144328	4.73E-16	7.150292031	1.41E-12	4.14E-11	18.00944374
RNF114	1.167995041	-2.17E-16	7.149343996	1.42E-12	4.16E-11	18.00299064
NETO2	1.167324777	2.97E-16	7.145087719	1.46E-12	4.27E-11	17.97402871
MICB	1.16707509	-4.05E-16	7.14350224	1.48E-12	4.31E-11	17.96324437
S100A14	-1.166557952	1.69E-16	-7.140218605	1.51E-12	4.40E-11	17.94091632
DHX9	1.166283421	9.03E-16	7.138475501	1.53E-12	4.45E-11	17.92906744
PFDN2	1.165297122	-6.20E-16	7.132213479	1.60E-12	4.64E-11	17.88652299
CENPE	1.164899327	8.06E-17	7.129688041	1.63E-12	4.71E-11	17.86937485
SPEN	1.164579661	-1.81E-15	7.127658684	1.65E-12	4.77E-11	17.85559925
PEX7	-1.164201623	-1.29E-16	-7.125258841	1.68E-12	4.84E-11	17.83931345
KIF15	1.162426191	2.04E-16	7.11398928	1.81E-12	5.21E-11	17.76290398
SUPT16H	1.162409228	-1.36E-15	7.113881622	1.82E-12	5.21E-11	17.76217459
HSP90B1	1.162155586	1.38E-15	7.112271784	1.84E-12	5.26E-11	17.75126893
KLHL18	-1.1620721	1.90E-15	-7.11174192	1.84E-12	5.27E-11	17.74767993
FTL	1.161375999	-3.66E-16	7.107324091	1.90E-12	5.42E-11	17.71776571
EMC8	1.1609011	5.25E-16	7.104310295	1.94E-12	5.53E-11	17.69736844
TGS1	1.159909309	-1.09E-16	7.098016653	2.03E-12	5.76E-11	17.65479917
NCAPD3	1.15960752	-1.68E-15	7.096101701	2.06E-12	5.83E-11	17.64185366
MEST	1.158485565	6.55E-16	7.088982993	2.16E-12	6.11E-11	17.593758
MPZL2	-1.158073486	-1.07E-16	-7.086368578	2.20E-12	6.21E-11	17.57610564
NCAPD2	1.157043394	3.11E-16	7.079833668	2.30E-12	6.49E-11	17.53200881
SMC6	1.156984572	2.33E-17	7.079460519	2.31E-12	6.49E-11	17.52949198
SEPHS2	1.156539468	-2.39E-16	7.076636989	2.35E-12	6.60E-11	17.51045173
NEDD4L	1.156374501	1.80E-16	7.075590547	2.37E-12	6.63E-11	17.50339693
MPHOSPH9	1.156291989	-1.53E-16	7.075067151	2.38E-12	6.63E-11	17.49986871
PGRMC2	-1.156289175	-8.24E-16	-7.0750493	2.38E-12	6.63E-11	17.49974837
DKFZP586I1420	1.155416642	7.28E-16	7.069514841	2.47E-12	6.88E-11	17.46245542
LAMP3	1.155123374	-4.79E-16	7.067654751	2.51E-12	6.96E-11	17.44992762
LPAR6	-1.154761029	-4.08E-16	-7.065356603	2.55E-12	7.05E-11	17.43445371
TTC31	1.154723507	-4.19E-16	7.065118625	2.55E-12	7.05E-11	17.43285162
PRSS3P2	-1.154520203	4.39E-16	-7.063829219	2.57E-12	7.10E-11	17.4241721
ALOX12B	-1.153961588	-1.13E-16	-7.060286478	2.64E-12	7.26E-11	17.40033202
CLTB	-1.153530179	3.12E-16	-7.057550611	2.69E-12	7.38E-11	17.38192922
SLC6A8	1.153324433	-3.80E-16	7.056245869	2.71E-12	7.44E-11	17.37315521
IFI44L	1.152520899	-2.12E-17	7.051150484	2.81E-12	7.69E-11	17.33890466
DDX18	1.152384105	-1.57E-15	7.050283086	2.83E-12	7.72E-11	17.33307641
GSTM5	-1.15203116	-2.92E-16	-7.048045135	2.87E-12	7.82E-11	17.31804216
HSPB11	1.15200317	-1.31E-15	7.04786766	2.88E-12	7.82E-11	17.31685009
EDN3	-1.151185473	1.99E-16	-7.04268312	2.98E-12	8.09E-11	17.2820389
TMED3	-1.151138585	-4.00E-16	-7.042385847	2.99E-12	8.09E-11	17.28004361
TGM5	-1.15097945	-3.00E-16	-7.041376912	3.01E-12	8.13E-11	17.27327223
OCA2	-1.150698386	2.16E-16	-7.039594981	3.05E-12	8.21E-11	17.26131515
GJA1	-1.150394088	-3.57E-16	-7.037665793	3.09E-12	8.30E-11	17.24837312
KHSRP	1.14978405	-1.18E-15	7.033798448	3.17E-12	8.50E-11	17.22243881
ZNF148	1.149755295	-1.01E-15	7.033616161	3.17E-12	8.50E-11	17.22121672
RAB11A	-1.149681679	-1.28E-15	-7.033149492	3.18E-12	8.51E-11	17.21808822
GDPD3	-1.149295384	-2.30E-16	-7.030700707	3.24E-12	8.64E-11	17.201675
RANBP9	-1.148990828	-2.98E-16	-7.028770141	3.28E-12	8.74E-11	17.18873893
EPCAM	1.148414373	7.47E-17	7.025116179	3.37E-12	8.94E-11	17.164264
MDC1	1.148388541	-6.67E-16	7.024952446	3.37E-12	8.94E-11	17.16316757
PPAT	1.146899511	-5.37E-16	7.015514902	3.60E-12	9.52E-11	17.10000921
CYP3A5	-1.146787698	-4.03E-16	-7.01480628	3.61E-12	9.55E-11	17.09527012
TMPO	1.146643798	1.19E-15	7.013894311	3.64E-12	9.59E-11	17.08917176
SUPV3L1	1.146217923	6.70E-16	7.011195406	3.71E-12	9.75E-11	17.07112842
EPB41L3	-1.145691938	6.11E-18	-7.007862222	3.79E-12	9.96E-11	17.04885354
SNRNP25	1.145649911	6.16E-16	7.007595899	3.80E-12	9.96E-11	17.0470742
FUT6	-1.145397097	1.19E-15	-7.005993873	3.84E-12	1.00E-10	17.03637213
NDRG4	-1.145339508	3.46E-16	-7.005628949	3.85E-12	1.01E-10	17.03393463
ABLIM1	-1.143433196	-2.60E-16	-6.993550366	4.18E-12	1.09E-10	16.95332278
NCAPH	1.143219655	-9.13E-17	6.992197483	4.22E-12	1.10E-10	16.94430176
INTS7	1.141732575	3.20E-17	6.982776887	4.51E-12	1.17E-10	16.88153028
GFOD2	-1.141584912	1.82E-16	-6.981841518	4.54E-12	1.17E-10	16.875302
IFI16	1.141384489	-6.98E-16	6.980571969	4.58E-12	1.18E-10	16.86684979
TJP1	-1.141130886	6.98E-16	-6.978965585	4.63E-12	1.19E-10	16.8561571
NUDC	1.140858063	9.30E-16	6.977237499	4.68E-12	1.21E-10	16.84465688
FN1	1.140393148	2.24E-16	6.974292795	4.78E-12	1.23E-10	16.82506629
KIF22	1.139839217	6.71E-16	6.970784441	4.89E-12	1.26E-10	16.80173588
ALCAM	1.139718852	6.23E-16	6.970022124	4.92E-12	1.26E-10	16.79666795
ZWILCH	1.139151777	5.25E-16	6.966430753	5.04E-12	1.29E-10	16.77279922
CKLF	1.137663994	-5.10E-16	6.957009294	5.38E-12	1.37E-10	16.71023737
TBX3	-1.137538315	-4.46E-17	-6.956213488	5.41E-12	1.38E-10	16.70495653
RIBC2	1.137477997	-1.22E-16	6.955831554	5.42E-12	1.38E-10	16.70242229
HSPD1	1.136714315	-8.15E-16	6.950996095	5.60E-12	1.42E-10	16.67034876
DDX39A	1.136203826	4.66E-16	6.947763993	5.73E-12	1.45E-10	16.64892186
CAST	-1.13584342	1.68E-16	-6.945482213	5.82E-12	1.47E-10	16.6338006
TSPO	-1.135837489	-7.32E-16	-6.945444665	5.82E-12	1.47E-10	16.63355181
CORIN	-1.135600301	9.98E-16	-6.943943037	5.88E-12	1.48E-10	16.62360316
C3orf52	1.134824988	5.06E-16	6.939034797	6.08E-12	1.53E-10	16.59109885
UBAP2L	1.133978391	4.31E-16	6.93367569	6.31E-12	1.58E-10	16.55563316
CTSL	1.133793712	-9.32E-16	6.932506695	6.36E-12	1.59E-10	16.54790033
CHD1L	1.133435631	1.14E-15	6.930240147	6.46E-12	1.61E-10	16.53291071
ELAVL1	1.133380558	-1.47E-16	6.929891556	6.47E-12	1.61E-10	16.53060574
PLAU	1.132737244	-8.20E-16	6.925819775	6.66E-12	1.66E-10	16.5036901
GPLD1	-1.132466578	-9.59E-17	-6.924106697	6.74E-12	1.67E-10	16.49237058
ATP10D	-1.132259161	3.37E-16	-6.922793966	6.80E-12	1.68E-10	16.48369818
CEP152	1.130523519	-6.26E-16	6.911810122	7.32E-12	1.81E-10	16.41119484
METTL7A	-1.130094066	3.64E-17	-6.909092644	7.46E-12	1.84E-10	16.39327356
CHEK2	1.129194899	-9.50E-16	6.903403282	7.76E-12	1.91E-10	16.35577452
PPP2R5A	-1.128798939	-1.31E-15	-6.900898045	7.89E-12	1.94E-10	16.33927142
PLEKHG6	-1.128004025	-6.53E-16	-6.895868903	8.16E-12	2.00E-10	16.3061591
MRE11A	1.127961376	4.03E-16	6.89559909	8.18E-12	2.00E-10	16.30438326
TAF5	1.127876066	-6.25E-16	6.895059391	8.21E-12	2.01E-10	16.3008313
EVPL	-1.127509407	-8.93E-16	-6.89273982	8.34E-12	2.04E-10	16.28556829
ACTN1	1.125982385	-5.91E-16	6.883080379	8.90E-12	2.17E-10	16.22205965
KIAA0226	1.125898015	4.32E-16	6.882546721	8.94E-12	2.17E-10	16.21855339
ASAP3	-1.125828955	-9.15E-16	-6.882109905	8.96E-12	2.18E-10	16.21568359
TOLLIP	-1.125803137	1.84E-16	-6.8819466	8.97E-12	2.18E-10	16.21461075
AGO2	1.124390082	1.26E-16	6.87300944	9.53E-12	2.31E-10	16.15593389
PRKCI	1.123736255	-5.71E-16	6.868874567	9.81E-12	2.37E-10	16.12881047
MIOS	-1.123287371	-8.53E-16	-6.866035925	1.00E-11	2.41E-10	16.11019871
UMPS	1.12314418	-1.51E-15	6.865130437	1.01E-11	2.42E-10	16.10426331
SS18L1	1.123097965	3.48E-16	6.864838199	1.01E-11	2.42E-10	16.10234788
CDK4	1.123014905	1.03E-15	6.864312964	1.01E-11	2.43E-10	16.09890548
CCNA2	1.122966043	-2.51E-17	6.86400399	1.01E-11	2.43E-10	16.09688058
CDT1	1.122523559	6.37E-16	6.861206015	1.03E-11	2.47E-10	16.07854753
PLEKHM1	-1.121662894	-5.01E-16	-6.855764069	1.07E-11	2.56E-10	16.04291047
ABHD10	1.120932758	-1.44E-15	6.851147787	1.11E-11	2.63E-10	16.01270102
VAPB	1.120435465	-1.99E-17	6.848003834	1.13E-11	2.68E-10	15.99213751
PLK4	1.120224776	-5.81E-16	6.846671872	1.14E-11	2.70E-10	15.98342826
PRPF4	1.120106051	-1.71E-15	6.845921314	1.15E-11	2.71E-10	15.97852132
BDKRB2	-1.119858304	3.35E-16	-6.844355125	1.16E-11	2.74E-10	15.96828361
ADAM10	1.119328816	-3.14E-16	6.841007965	1.18E-11	2.79E-10	15.94641155
BTRC	-1.119041538	1.60E-15	-6.839192003	1.20E-11	2.82E-10	15.93454929
TFDP2	1.118950764	-6.56E-16	6.838618212	1.20E-11	2.83E-10	15.93080178
MGST2	-1.118174852	6.39E-17	-6.833713742	1.24E-11	2.92E-10	15.89878192
CCT5	1.116412221	-4.61E-16	6.822573626	1.34E-11	3.14E-10	15.82613098
TXNRD1	1.116360591	2.86E-16	6.822247341	1.34E-11	3.14E-10	15.82400476
CPSF6	1.115618502	-5.96E-16	6.817557779	1.39E-11	3.24E-10	15.79345594
CD1C	-1.115440548	2.66E-16	-6.816433264	1.40E-11	3.26E-10	15.78613352
DYNLL1	-1.114906245	-9.53E-16	-6.813057033	1.43E-11	3.32E-10	15.76415555
GALR3	-1.114642585	2.48E-15	-6.811391042	1.45E-11	3.36E-10	15.75331433
RP3-334F4.1	-1.114042785	-2.07E-15	-6.807601232	1.48E-11	3.44E-10	15.72866185
RP4-595K12.1	-1.113762046	5.51E-16	-6.805827468	1.50E-11	3.47E-10	15.71712802
IFI44	1.113464701	-5.66E-16	6.803948829	1.52E-11	3.51E-10	15.70491531
SLC20A1	1.113288738	7.21E-16	6.802837114	1.53E-11	3.52E-10	15.69768972
LOC101929857	1.113287388	4.10E-16	6.802828588	1.53E-11	3.52E-10	15.69763432
AKR1B1	1.112842133	5.22E-16	6.800015592	1.56E-11	3.58E-10	15.67935621
PIK3R3	1.112814068	1.59E-16	6.799838284	1.56E-11	3.58E-10	15.67820434
NUP205	1.112015448	1.65E-16	6.794793134	1.62E-11	3.70E-10	15.64544076
DUT	1.111970031	-2.97E-16	6.794506226	1.62E-11	3.70E-10	15.64357824
BARD1	1.111514701	-6.29E-16	6.791629927	1.65E-11	3.77E-10	15.62491024
SPRR1B	-1.1111341	-1.01E-16	-6.789225777	1.68E-11	3.82E-10	15.60931228
PLA2G7	1.110596723	3.45E-16	6.785831467	1.72E-11	3.90E-10	15.58729901
PTTG1	1.110453523	7.14E-16	6.784926975	1.73E-11	3.91E-10	15.5814348
HNRNPUL1	1.110451371	-1.29E-15	6.784913384	1.73E-11	3.91E-10	15.58134669
DNA2	1.110322551	5.13E-16	6.784099736	1.74E-11	3.93E-10	15.5760721
TGM3	-1.109902878	1.04E-16	-6.781449074	1.77E-11	3.99E-10	15.55889289
SLC16A1	1.109849939	2.43E-16	6.781114717	1.77E-11	3.99E-10	15.55672633
RASAL1	-1.109374906	3.00E-16	-6.77811454	1.81E-11	4.07E-10	15.53729034
C1QB	1.109022574	3.56E-16	6.775889385	1.83E-11	4.12E-10	15.52288034
WDHD1	1.108596914	-4.15E-16	6.77320123	1.87E-11	4.19E-10	15.50547788
GAS7	-1.108176492	1.53E-16	-6.770546253	1.90E-11	4.26E-10	15.48829654
ITGB3BP	1.108025845	-6.64E-16	6.769594942	1.91E-11	4.28E-10	15.48214178
PSIP1	1.107778912	5.96E-16	6.768035625	1.93E-11	4.31E-10	15.47205511
MORC2	1.107204554	-9.20E-16	6.764408833	1.98E-11	4.41E-10	15.44860309
ENDOD1	-1.10674769	3.07E-16	-6.761524095	2.02E-11	4.49E-10	15.42995782
KIAA1614	-1.106455605	-1.31E-15	-6.759679871	2.04E-11	4.54E-10	15.41804172
HMGB3P1	1.106129332	-9.37E-16	6.757619841	2.07E-11	4.59E-10	15.40473482
RAD1	1.105930687	1.65E-15	6.756365661	2.09E-11	4.62E-10	15.39663521
PHIP	1.105914653	-7.17E-16	6.756264428	2.09E-11	4.62E-10	15.3959815
NCBP2	1.104518642	-1.34E-15	6.747451126	2.22E-11	4.89E-10	15.33910487
YWHAH	1.103911615	4.88E-16	6.743619185	2.27E-11	5.00E-10	15.31439707
DIEXF	1.103905984	4.10E-16	6.743583639	2.28E-11	5.00E-10	15.31416794
AUNIP	1.103400246	6.89E-16	6.740391262	2.32E-11	5.10E-10	15.29359409
SART3	1.103209651	4.80E-16	6.739188209	2.34E-11	5.13E-10	15.28584316
CALCOCO2	-1.102983244	-1.33E-15	-6.737759126	2.37E-11	5.18E-10	15.27663765
AKR1B10	-1.102276615	-4.13E-16	-6.733299075	2.44E-11	5.32E-10	15.24791978
ZNF671	-1.101444938	-1.21E-15	-6.728050128	2.52E-11	5.50E-10	15.21414505
NDC1	1.101414928	6.07E-16	6.727860731	2.53E-11	5.50E-10	15.21292682
ANKRD27	1.099869244	1.07E-16	6.71810655	2.70E-11	5.86E-10	15.15022989
ZNF91	-1.099578802	-3.60E-16	-6.716273839	2.73E-11	5.92E-10	15.13845927
PELI1	-1.098627565	8.04E-16	-6.710271802	2.84E-11	6.15E-10	15.0999321
TPR	1.09826012	3.31E-16	6.707953468	2.88E-11	6.24E-10	15.0850593
MMD	1.098199141	-3.50E-16	6.707568734	2.89E-11	6.24E-10	15.08259159
RECQL	1.097439015	-2.64E-17	6.702773113	2.98E-11	6.43E-10	15.05184316
SMG7	1.097340959	-8.56E-16	6.702154504	3.00E-11	6.45E-10	15.04787828
CST6	-1.095384329	-1.37E-16	-6.689811765	3.25E-11	6.99E-10	14.96884093
CD24	-1.095353921	8.15E-16	-6.689619962	3.26E-11	6.99E-10	14.96761379
MYO10	1.095234565	4.09E-16	6.68886712	3.27E-11	7.01E-10	14.96279746
AREG	-1.094982447	4.21E-17	-6.687276898	3.31E-11	7.07E-10	14.95262565
CTNNBL1	1.094259455	-1.15E-15	6.682716866	3.41E-11	7.28E-10	14.92347008
LASP1	1.093869159	-1.72E-15	6.680255325	3.46E-11	7.38E-10	14.90773941
ECHDC2	-1.093555173	-8.98E-16	-6.678275119	3.51E-11	7.47E-10	14.89508868
GAB1	-1.093358978	1.10E-16	-6.67703781	3.54E-11	7.52E-10	14.88718581
SPRR1A	-1.092958064	2.25E-16	-6.674509513	3.60E-11	7.63E-10	14.87104146
ZCCHC2	1.092935798	5.23E-16	6.674369096	3.60E-11	7.63E-10	14.870145
POLA2	1.091707851	7.76E-16	6.666625821	3.79E-11	8.01E-10	14.82073717
UBA2	1.091652124	3.28E-16	6.666274432	3.80E-11	8.02E-10	14.81849632
EPN2	-1.091344839	1.49E-15	-6.664336876	3.85E-11	8.11E-10	14.80614228
DUSP22	-1.09123383	8.70E-16	-6.663636929	3.87E-11	8.13E-10	14.80168018
CDCA8	1.091142482	5.76E-16	6.663060961	3.88E-11	8.15E-10	14.79800877
MORC4	1.090704754	6.55E-16	6.66030105	3.95E-11	8.29E-10	14.78042028
PKMYT1	1.090416852	1.44E-15	6.65848586	4.00E-11	8.38E-10	14.76885607
SF3B4	1.090080536	1.13E-15	6.656365489	4.06E-11	8.47E-10	14.75535135
MICAL2	1.090074597	-4.13E-16	6.656328044	4.06E-11	8.47E-10	14.7551129
SLC39A2	-1.089327405	-3.08E-16	-6.65161745	4.18E-11	8.72E-10	14.72512554
TOB1	-1.089015608	2.68E-16	-6.649651854	4.24E-11	8.82E-10	14.71261855
NAGK	-1.088821377	1.26E-15	-6.648427432	4.27E-11	8.88E-10	14.70482936
IFI6	1.088695751	2.07E-16	6.6476355	4.30E-11	8.91E-10	14.69979218
XPNPEP1	1.088645905	-7.81E-16	6.647321279	4.30E-11	8.92E-10	14.69779369
SAC3D1	1.088582622	3.14E-16	6.646922358	4.32E-11	8.93E-10	14.69525663
KIFC1	1.088481315	-1.07E-15	6.646283747	4.33E-11	8.95E-10	14.69119549
ITPR3	1.088225978	-8.98E-17	6.644674196	4.38E-11	9.03E-10	14.68096143
PAQR4	1.088083451	-1.83E-16	6.643775775	4.41E-11	9.06E-10	14.67524999
STARD7	1.08806223	9.82E-16	6.643642006	4.41E-11	9.06E-10	14.67439965
RAB5A	-1.08795346	-1.56E-15	-6.642956381	4.43E-11	9.09E-10	14.67004155
RRP1B	1.08727684	3.98E-16	6.638691497	4.56E-11	9.33E-10	14.6429418
C17orf62	1.086594187	-7.11E-17	6.634388842	4.69E-11	9.59E-10	14.61561855
BANP	1.086078031	1.29E-15	6.631135771	4.79E-11	9.78E-10	14.59497152
FCHSD2	1.085955768	5.94E-16	6.630365229	4.81E-11	9.81E-10	14.59008233
IL1RN	-1.085135375	-2.20E-16	-6.625195062	4.98E-11	1.01E-09	14.5572907
INPP5F	1.084396175	8.37E-17	6.620536906	5.13E-11	1.04E-09	14.52776701
TTF1	1.084291236	4.85E-16	6.619875642	5.15E-11	1.05E-09	14.52357745
LDOC1	-1.084283062	7.89E-17	-6.619824134	5.16E-11	1.05E-09	14.52325113
ALDH9A1	-1.083271648	9.60E-16	-6.613451144	5.38E-11	1.09E-09	14.48289431
OR2F1	-1.083075303	1.08E-15	-6.612214029	5.42E-11	1.10E-09	14.47506453
HMGCS1	-1.082955551	1.92E-16	-6.611459514	5.45E-11	1.10E-09	14.47028982
SLC25A17	1.082929825	1.34E-16	6.611297428	5.45E-11	1.10E-09	14.46926418
HBZ	-1.082918242	6.42E-16	-6.611224446	5.45E-11	1.10E-09	14.46880238
TMEM184B	1.082147761	1.01E-15	6.606370128	5.63E-11	1.13E-09	14.43809664
FZD1	-1.081459875	3.96E-16	-6.602036468	5.79E-11	1.16E-09	14.41070217
C5orf22	1.081451696	2.39E-16	6.601984942	5.79E-11	1.16E-09	14.41037655
PTPN2	1.081320038	-1.08E-15	6.601155536	5.83E-11	1.16E-09	14.40513557
SPARCL1	-1.080602277	7.67E-17	-6.596634001	6.00E-11	1.20E-09	14.376575
CTPS1	1.080207418	2.10E-16	6.594146715	6.10E-11	1.22E-09	14.36087173
TROVE2	1.079659428	1.21E-15	6.590694965	6.24E-11	1.24E-09	14.33908858
LAP3	1.07873065	9.56E-16	6.584845049	6.48E-11	1.29E-09	14.30219562
PKP3	-1.077609484	6.40E-16	-6.577784012	6.79E-11	1.35E-09	14.25770553
RHOD	-1.077409981	-7.68E-16	-6.57652763	6.84E-11	1.36E-09	14.24979403
COA3	-1.076487937	-1.07E-15	-6.57072128	7.11E-11	1.41E-09	14.21324955
SRRT	1.076267414	4.35E-16	6.569332659	7.17E-11	1.42E-09	14.20451422
CHURC1-FNTB	-1.075632785	-3.12E-16	-6.565336584	7.36E-11	1.45E-09	14.17938597
TMF1	1.075517051	-4.06E-16	6.564607866	7.39E-11	1.46E-09	14.17480516
AURKB	1.074901301	3.81E-16	6.560730919	7.58E-11	1.49E-09	14.15044225
CYP2C9	-1.074671698	-2.26E-16	-6.559285329	7.65E-11	1.50E-09	14.14136156
C19orf54	1.074549883	-1.15E-16	6.558518385	7.69E-11	1.51E-09	14.13654465
EFNA1	1.073948398	-1.55E-16	6.554731578	7.88E-11	1.54E-09	14.11276875
SLC13A4	-1.073874026	5.98E-16	-6.554263365	7.91E-11	1.55E-09	14.10982991
SLC25A36	1.073811974	-1.10E-17	6.55387271	7.93E-11	1.55E-09	14.10737804
AGPAT5	1.073515776	4.80E-16	6.552008014	8.02E-11	1.56E-09	14.0956765
MLXIP	1.073265083	4.06E-16	6.55042983	8.11E-11	1.58E-09	14.08577536
KLK7	-1.073223288	-2.02E-16	-6.550166722	8.12E-11	1.58E-09	14.0841249
LMBRD1	-1.073085048	7.34E-17	-6.549296482	8.17E-11	1.59E-09	14.07866639
ELMO2	-1.072982351	-4.57E-16	-6.548649991	8.20E-11	1.59E-09	14.07461177
COX17	1.072874744	1.51E-16	6.547972606	8.24E-11	1.59E-09	14.07036379
PTDSS1	1.071859694	-1.59E-15	6.541583149	8.59E-11	1.66E-09	14.03031487
ZNF135	-1.071681438	2.15E-16	-6.540461136	8.65E-11	1.67E-09	14.02328591
TAAR5	-1.071522844	1.57E-15	-6.539462898	8.70E-11	1.68E-09	14.0170333
SLC11A2	-1.071261258	3.89E-16	-6.537816425	8.80E-11	1.69E-09	14.00672234
SPRR2C	-1.070905982	-1.38E-16	-6.535580311	8.93E-11	1.72E-09	13.99272269
EPHA1	-1.070652008	-2.78E-16	-6.533981841	9.02E-11	1.73E-09	13.98271789
P2RY2	-1.070633629	8.09E-17	-6.533866171	9.03E-11	1.73E-09	13.981994
C5orf15	1.070384098	-4.26E-16	6.532295694	9.12E-11	1.74E-09	13.97216681
MCAM	1.070127073	-6.70E-16	6.530678097	9.21E-11	1.76E-09	13.96204708
TRIM13	-1.069873963	-2.53E-16	-6.529085171	9.31E-11	1.78E-09	13.952084
RBM28	1.069780859	7.14E-16	6.528499235	9.35E-11	1.78E-09	13.94841979
SLC16A7	-1.069667985	-2.75E-16	-6.527788887	9.39E-11	1.79E-09	13.94397797
NDN	-1.069406053	-1.68E-16	-6.526140508	9.49E-11	1.80E-09	13.93367237
MLLT4	-1.069021683	-4.81E-16	-6.523721679	9.64E-11	1.83E-09	13.91855438
SLC16A6	-1.06891001	-2.08E-16	-6.523018935	9.68E-11	1.83E-09	13.91416313
BLNK	-1.068671327	5.13E-16	-6.521516965	9.78E-11	1.85E-09	13.90477922
UPP1	-1.068162679	-1.79E-17	-6.518316276	9.98E-11	1.88E-09	13.88478892
ZDHHC3	-1.068080682	7.43E-16	-6.517800319	1.00E-10	1.89E-09	13.88156732
CTC-338M12.4	1.067869919	1.89E-16	6.516474135	1.01E-10	1.90E-09	13.87328779
NOL8	1.067733815	-1.62E-15	6.515617743	1.02E-10	1.91E-09	13.86794207
PGS1	1.067148856	1.92E-16	6.511937174	1.04E-10	1.95E-09	13.84497496
PIK3R4	1.066778856	6.06E-17	6.50960923	1.06E-10	1.98E-09	13.83045465
TMEM97	1.066297391	-4.75E-16	6.506580092	1.08E-10	2.02E-09	13.81156801
YTHDF1	1.065835903	1.90E-15	6.503676757	1.10E-10	2.05E-09	13.7934735
FANCE	1.065789804	-2.75E-16	6.503386738	1.10E-10	2.05E-09	13.79166643
HMGCR	-1.065750439	-2.70E-16	-6.503139088	1.10E-10	2.05E-09	13.79012341
DESI2	1.06565514	-2.26E-16	6.502539563	1.11E-10	2.06E-09	13.78638821
PTGR2	1.065375458	6.98E-16	6.500780096	1.12E-10	2.08E-09	13.77542815
JTB	1.065360761	9.24E-16	6.500687639	1.12E-10	2.08E-09	13.77485229
KBTBD2	1.065124635	1.54E-15	6.49920222	1.13E-10	2.09E-09	13.76560161
SERPINB2	-1.065110452	-4.54E-16	-6.499112995	1.13E-10	2.09E-09	13.76504602
C1orf27	1.064602076	1.95E-16	6.495915014	1.15E-10	2.13E-09	13.74513709
HSPA14	1.064440646	-1.50E-15	6.494899552	1.16E-10	2.14E-09	13.73881729
EXPH5	-1.06425851	-8.43E-16	-6.493753865	1.17E-10	2.16E-09	13.73168814
DNAJC2	1.064033585	7.05E-16	6.49233904	1.18E-10	2.17E-09	13.72288588
GPATCH1	1.063741159	-1.91E-16	6.490499667	1.19E-10	2.20E-09	13.71144501
PGLYRP4	-1.063275363	-3.05E-16	-6.487569877	1.22E-10	2.23E-09	13.69322806
PSMD2	1.06227068	1.50E-15	6.48125098	1.27E-10	2.32E-09	13.6539645
CXCL9	1.061979164	2.65E-16	6.479417607	1.28E-10	2.35E-09	13.64257924
TRMT5	1.061636059	-1.24E-15	6.477259853	1.30E-10	2.38E-09	13.62918346
NMRK1	-1.061604749	1.53E-16	-6.477062946	1.30E-10	2.38E-09	13.62796123
FMO2	-1.061454611	3.36E-16	-6.476118763	1.31E-10	2.39E-09	13.62210103
PENK	-1.061124728	6.14E-16	-6.47404425	1.33E-10	2.42E-09	13.60922811
EDRF1	1.061012006	-1.42E-16	6.473335397	1.33E-10	2.43E-09	13.60483037
DHRS1	-1.060827642	4.64E-16	-6.472176036	1.34E-10	2.44E-09	13.59763864
LPCAT1	1.060709544	1.67E-16	6.471433395	1.35E-10	2.45E-09	13.59303254
PLCD1	-1.06046252	7.11E-16	-6.46988005	1.36E-10	2.47E-09	13.5833998
H2AFZ	1.059359471	6.35E-17	6.462944208	1.43E-10	2.58E-09	13.54041515
SRSF10	1.059203446	6.30E-17	6.461963198	1.43E-10	2.59E-09	13.53433887
E2F3	1.058342168	-6.42E-16	6.456548113	1.49E-10	2.68E-09	13.50081396
UBXN7	1.058314319	-1.21E-18	6.456373026	1.49E-10	2.68E-09	13.49973044
LANCL1	-1.058200771	-6.41E-16	-6.455659155	1.49E-10	2.69E-09	13.49531293
SDHAP1	1.057481454	4.01E-16	6.451136987	1.54E-10	2.76E-09	13.46733996
DEPDC1	1.057020606	-5.18E-16	6.448239894	1.57E-10	2.81E-09	13.44942897
TPD52L1	-1.056703695	1.97E-16	-6.446247726	1.59E-10	2.84E-09	13.43711697
BACE2	1.056316658	-1.15E-15	6.443814796	1.61E-10	2.88E-09	13.42208584
PTBP1	1.055712436	2.12E-15	6.440016805	1.65E-10	2.95E-09	13.39863174
BEX4	-1.055366281	-7.30E-17	-6.437841044	1.67E-10	2.99E-09	13.38520141
JMJD7	-1.055207012	-3.69E-16	-6.436839982	1.69E-10	3.00E-09	13.37902358
SNRPB2	1.054940224	1.56E-15	6.435163149	1.70E-10	3.03E-09	13.36867741
CDC25C	1.054658654	-1.50E-16	6.433393457	1.72E-10	3.06E-09	13.35776105
CXCL13	1.05455534	1.02E-16	6.432744127	1.73E-10	3.07E-09	13.35375635
RPS25	-1.053588976	1.01E-15	-6.426670811	1.80E-10	3.18E-09	13.31631806
ADAM8	1.053578167	-8.73E-17	6.426602882	1.80E-10	3.18E-09	13.31589951
EPB41L4A	-1.053430704	-5.68E-16	-6.425676171	1.81E-10	3.20E-09	13.31018988
CSE1L	1.053101579	6.51E-16	6.423607859	1.83E-10	3.24E-09	13.29744945
PRRC2C	1.052926292	-1.12E-15	6.422506333	1.85E-10	3.25E-09	13.29066581
CPSF7	1.052748334	2.46E-15	6.421388038	1.86E-10	3.27E-09	13.28378003
SENP5	1.052496355	-2.11E-15	6.419804619	1.88E-10	3.30E-09	13.27403223
ZNF816	-1.05130985	-1.10E-15	-6.412349178	1.97E-10	3.46E-09	13.22816561
STAG1	1.051237253	8.14E-16	6.41189304	1.98E-10	3.46E-09	13.22536103
DVL3	1.050827786	-1.30E-15	6.409320328	2.01E-10	3.52E-09	13.20954615
CHTOP	1.050511698	-1.85E-15	6.407334391	2.03E-10	3.56E-09	13.19734235
USP14	1.049741743	-1.81E-15	6.402497097	2.10E-10	3.66E-09	13.16763154
ERCC6L	1.049693245	-3.52E-16	6.402192411	2.10E-10	3.67E-09	13.16576086
LOC100508408	-1.049639651	-2.15E-15	-6.401855719	2.11E-10	3.67E-09	13.16369377
S100PBP	1.049524917	7.69E-16	6.40113493	2.12E-10	3.68E-09	13.15926888
ACTR1A	-1.049039218	-1.28E-15	-6.398083708	2.16E-10	3.75E-09	13.14054279
GIGYF2	-1.048921505	-2.69E-15	-6.397344245	2.17E-10	3.76E-09	13.13600579
PBK	1.048824547	-8.55E-17	6.396735161	2.18E-10	3.77E-09	13.13226911
ORC1	1.048347055	3.49E-16	6.393735681	2.22E-10	3.84E-09	13.11387241
BST2	1.048283625	-4.07E-16	6.39333724	2.22E-10	3.84E-09	13.11142927
ZNF419	-1.048167054	-2.03E-15	-6.392604991	2.23E-10	3.86E-09	13.10693966
GULP1	-1.047783076	-2.64E-16	-6.390193068	2.27E-10	3.91E-09	13.09215498
ZNF528	-1.047644408	-7.38E-16	-6.389322057	2.28E-10	3.93E-09	13.08681712
TYK2	1.047292721	-1.09E-15	6.38711306	2.31E-10	3.98E-09	13.07328268
CNGA1	-1.046711394	-9.28E-16	-6.383461813	2.37E-10	4.06E-09	13.05092129
PALB2	1.046604874	2.57E-16	6.382792792	2.38E-10	4.08E-09	13.0468253
ITGB1	1.045524527	9.93E-16	6.376007796	2.48E-10	4.25E-09	13.0053079
THOC1	1.045480253	-1.52E-16	6.375729751	2.49E-10	4.25E-09	13.00360743
CUL3	-1.045270859	-4.20E-16	-6.374414754	2.51E-10	4.28E-09	12.9955661
MMP9	1.045048902	5.79E-16	6.373020886	2.53E-10	4.31E-09	12.98704417
ISG20L2	1.04500702	5.84E-16	6.372757876	2.53E-10	4.32E-09	12.98543636
DROSHA	1.044916487	1.55E-15	6.372189343	2.54E-10	4.33E-09	12.98196106
IMMT	1.04462544	-4.41E-16	6.370361659	2.57E-10	4.37E-09	12.97079087
CELSR3	1.042640557	-7.21E-16	6.357898417	2.78E-10	4.72E-09	12.89470015
PARN	1.042411639	2.36E-15	6.356461157	2.81E-10	4.76E-09	12.88593441
SLC9A1	1.042152251	-2.59E-16	6.35483263	2.84E-10	4.80E-09	12.87600439
BUB3	1.041068959	8.55E-16	6.348031722	2.96E-10	5.01E-09	12.83456143
POU2F1	1.040798029	4.17E-16	6.346330922	2.99E-10	5.05E-09	12.82420373
PRSS2	-1.040785746	-4.92E-17	-6.346253815	3.00E-10	5.05E-09	12.82373422
MMP1	1.040707523	-7.36E-18	6.345762767	3.00E-10	5.06E-09	12.82074431
ELOVL6	-1.040598549	-3.60E-16	-6.345078683	3.02E-10	5.08E-09	12.8165794
DPP4	-1.040321481	-2.01E-16	-6.343339427	3.05E-10	5.13E-09	12.80599217
NADK	1.039969562	1.24E-15	6.34113035	3.09E-10	5.19E-09	12.792549
TTC13	1.039826516	4.14E-16	6.340232439	3.11E-10	5.21E-09	12.78708609
C2CD2L	-1.039781345	1.00E-15	-6.339948902	3.12E-10	5.22E-09	12.78536119
CYP11A1	-1.039608844	-4.48E-17	-6.33886612	3.14E-10	5.25E-09	12.77877477
ISL1	-1.038901991	-2.62E-16	-6.334429386	3.23E-10	5.39E-09	12.75179776
RIC8B	1.038572497	1.09E-15	6.332361326	3.27E-10	5.45E-09	12.73922925
RNF208	-1.038171184	1.17E-15	-6.329842576	3.32E-10	5.53E-09	12.72392693
RPS9	-1.038073569	-3.24E-16	-6.329229931	3.33E-10	5.55E-09	12.72020576
RRAGD	-1.037617527	4.65E-16	-6.32636782	3.40E-10	5.64E-09	12.70282594
ME1	-1.036662279	-4.26E-16	-6.320373047	3.53E-10	5.85E-09	12.66644744
MAST4	-1.036416107	2.15E-16	-6.318828251	3.56E-10	5.90E-09	12.6570783
ERH	1.036211752	-3.24E-16	6.317545884	3.59E-10	5.94E-09	12.64930243
MIR22	-1.035903862	-9.97E-16	-6.315613863	3.63E-10	6.00E-09	12.63759008
FAH	1.035670387	-1.20E-15	6.314148831	3.67E-10	6.05E-09	12.62871097
CD207	-1.03538748	-3.72E-16	-6.312373661	3.71E-10	6.11E-09	12.61795481
FBXO11	1.035111915	3.56E-16	6.310644594	3.75E-10	6.17E-09	12.60748073
SMC2	1.034856888	-1.76E-16	6.309044441	3.79E-10	6.23E-09	12.59778999
CDHR1	-1.03408421	4.62E-16	-6.304196503	3.90E-10	6.41E-09	12.56844435
MAGEF1	1.033951683	5.74E-16	6.303365034	3.92E-10	6.44E-09	12.56341342
SPG21	1.03385714	-1.14E-15	6.302771883	3.94E-10	6.45E-09	12.55982485
SULT1A1	1.033324713	8.55E-19	6.299431578	4.02E-10	6.58E-09	12.53962193
C2CD3	1.033286147	-5.81E-16	6.299189633	4.03E-10	6.58E-09	12.53815898
DCTPP1	1.033150678	-2.18E-15	6.298339767	4.05E-10	6.61E-09	12.53302059
CCNE2	1.033059191	-1.28E-16	6.297765822	4.06E-10	6.62E-09	12.52955083
TACC3	1.033042521	-4.22E-16	6.297661243	4.07E-10	6.62E-09	12.52891862
CTNNBIP1	-1.032836254	-1.24E-15	-6.296367252	4.10E-10	6.67E-09	12.52109706
CENPU	1.032182562	6.95E-16	6.292266542	4.21E-10	6.83E-09	12.49632021
LOR	-1.031576368	-1.72E-17	-6.288463992	4.31E-10	6.99E-09	12.47335847
SPRR2B	-1.031505971	-2.33E-16	-6.288022414	4.32E-10	6.99E-09	12.47069285
KRBOX4	1.03149916	3.26E-16	6.287979695	4.32E-10	6.99E-09	12.47043498
ZNF586	-1.031347846	7.22E-16	-6.287030564	4.35E-10	7.02E-09	12.4647061
PDHA1	1.031204518	2.72E-16	6.28613154	4.37E-10	7.06E-09	12.45928041
TMEM8B	-1.030382698	6.22E-16	-6.280976882	4.51E-10	7.28E-09	12.42818573
KLF8	-1.030169623	-2.83E-16	-6.279640475	4.55E-10	7.33E-09	12.42012799
HAT1	1.029971436	-3.81E-16	6.278397476	4.59E-10	7.38E-09	12.4126349
BOLA2	1.029910098	9.74E-16	6.278012777	4.60E-10	7.39E-09	12.41031613
NVL	1.02935842	-6.54E-16	6.274552849	4.70E-10	7.54E-09	12.38946742
WDR5B	1.028544445	4.55E-16	6.269448186	4.85E-10	7.77E-09	12.35872773
MSMO1	-1.028326172	-3.97E-16	-6.268079394	4.89E-10	7.83E-09	12.35048904
IRF7	1.028253777	-5.24E-16	6.267625412	4.91E-10	7.84E-09	12.34775692
EPHX2	-1.028230317	-3.95E-16	-6.267478294	4.91E-10	7.84E-09	12.34687159
USP13	1.028150861	-2.47E-16	6.266980039	4.93E-10	7.86E-09	12.3438733
CENPI	1.027747622	1.06E-15	6.264451427	5.00E-10	7.97E-09	12.32866069
HPSE2	-1.027269247	8.04E-16	-6.261451767	5.10E-10	8.11E-09	12.31062167
FAM120A	1.02709516	3.11E-16	6.260360183	5.13E-10	8.16E-09	12.30405925
GTSE1	1.026509162	-1.48E-16	6.256685893	5.25E-10	8.34E-09	12.28197795
LOC100509646	-1.026426756	-9.40E-16	-6.25616921	5.27E-10	8.35E-09	12.27887383
FAM49B	1.026260121	1.81E-15	6.255124425	5.30E-10	8.40E-09	12.27259774
XPO1	1.026078805	-1.88E-16	6.253987604	5.34E-10	8.45E-09	12.2657699
CEP192	1.025727334	-1.42E-16	6.251784	5.42E-10	8.55E-09	12.2525382
DEPTOR	-1.025170515	-1.38E-16	-6.248293059	5.53E-10	8.73E-09	12.23158561
SOWAHC	-1.024961003	5.42E-16	-6.246979575	5.58E-10	8.79E-09	12.22370496
FUT3	-1.024868019	-7.19E-16	-6.246396644	5.60E-10	8.81E-09	12.22020798
PAIP2B	-1.024749659	5.84E-16	-6.245654635	5.63E-10	8.85E-09	12.21575715
MTIF2	1.024661198	5.85E-16	6.245100072	5.65E-10	8.87E-09	12.21243101
ADSS	1.024491428	-2.81E-16	6.244035788	5.68E-10	8.91E-09	12.20604847
PINK1	-1.024391256	9.40E-17	-6.243407818	5.71E-10	8.94E-09	12.20228299
APITD1	1.023671356	3.25E-17	6.238894987	5.87E-10	9.18E-09	12.17523338
KCNK7	-1.023625678	-1.31E-16	-6.238608652	5.88E-10	9.19E-09	12.17351773
RAD21	1.023538902	1.20E-16	6.238064704	5.90E-10	9.21E-09	12.17025873
ARL4D	-1.023477861	1.56E-15	-6.237682073	5.91E-10	9.22E-09	12.1679664
PACRG	-1.023088911	-6.77E-16	-6.235244019	6.00E-10	9.35E-09	12.15336323
NPC1	1.022892522	-8.38E-16	6.234013025	6.05E-10	9.41E-09	12.14599201
FBXO41	1.02263769	-1.25E-16	6.232415726	6.11E-10	9.49E-09	12.13642939
KLK10	-1.022535416	-2.49E-16	-6.231774683	6.13E-10	9.52E-09	12.13259228
UBE2I	1.022458737	-8.35E-16	6.231294069	6.15E-10	9.53E-09	12.1297157
OAS3	1.022346094	2.03E-16	6.23058804	6.18E-10	9.57E-09	12.12549035
SLC39A14	1.022229221	5.99E-16	6.229855505	6.21E-10	9.60E-09	12.12110684
YY1	1.021842992	9.90E-16	6.227434758	6.30E-10	9.73E-09	12.10662448
KIF1C	-1.021171746	-5.59E-16	-6.223227813	6.47E-10	9.98E-09	12.08146867
USP39	1.020967001	-1.08E-16	6.221944646	6.52E-10	1.00E-08	12.07379905
ITM2A	-1.019445948	8.58E-16	-6.212412679	6.92E-10	1.06E-08	12.01687225
STX12	-1.019277548	1.76E-15	-6.211357441	6.96E-10	1.07E-08	12.01057522
PRPF3	1.018947239	2.32E-16	6.209287688	7.05E-10	1.08E-08	11.99822712
RPS18	-1.018689875	-1.14E-15	-6.207675057	7.12E-10	1.09E-08	11.98860888
CITED2	-1.01856729	-2.98E-16	-6.206906954	7.16E-10	1.10E-08	11.98402851
NUP93	1.01833802	-4.69E-16	6.205470396	7.22E-10	1.10E-08	11.97546342
COTL1	1.017941469	4.84E-18	6.202985765	7.33E-10	1.12E-08	11.9606539
RNF34	1.017831999	1.74E-15	6.202299882	7.36E-10	1.12E-08	11.95656672
ZNF134	-1.017017246	-1.08E-17	-6.197195262	7.60E-10	1.16E-08	11.92616163
POLE	1.016189157	-1.84E-15	6.192007439	7.85E-10	1.19E-08	11.89528519
SCUBE2	-1.016115333	5.05E-16	-6.191544959	7.87E-10	1.20E-08	11.89253382
KRT10	-1.015888666	1.95E-16	-6.190125007	7.94E-10	1.21E-08	11.88408753
MAGOH	1.015702949	-1.03E-15	6.188961599	7.99E-10	1.21E-08	11.87716859
CXorf56	1.01569873	8.18E-16	6.188935171	8.00E-10	1.21E-08	11.87701144
MAPKAPK3	-1.015671952	1.06E-15	-6.188767429	8.00E-10	1.21E-08	11.87601396
PAK2	1.015060101	5.70E-16	6.184934685	8.19E-10	1.24E-08	11.85322952
SLCO2A1	-1.015030063	6.54E-16	-6.184746529	8.20E-10	1.24E-08	11.85211133
HBP1	-1.015024561	-8.42E-16	-6.184712063	8.21E-10	1.24E-08	11.85190651
CDCA3	1.014931405	-3.97E-16	6.184128541	8.24E-10	1.24E-08	11.84843895
STAU1	1.014504975	1.22E-15	6.181457452	8.37E-10	1.26E-08	11.83257001
TGFBR3	-1.014345067	2.79E-16	-6.180455839	8.42E-10	1.27E-08	11.82662111
QTRTD1	1.01417184	-5.57E-16	6.179370818	8.48E-10	1.27E-08	11.82017784
DNAJB1	-1.014142091	1.15E-15	-6.17918448	8.49E-10	1.27E-08	11.8190714
RRM1	1.014115307	2.81E-16	6.17901672	8.50E-10	1.27E-08	11.8180753
ZCCHC11	1.01405377	5.65E-16	6.17863128	8.52E-10	1.28E-08	11.81578679
ALS2CL	-1.013980534	-1.46E-15	-6.178172568	8.54E-10	1.28E-08	11.81306341
SC5D	-1.013722514	-8.05E-16	-6.176556492	8.63E-10	1.29E-08	11.80347027
TAF5L	1.013008341	1.22E-15	6.172083532	8.87E-10	1.32E-08	11.77693084
MYO1A	-1.012895973	6.80E-17	-6.171379779	8.91E-10	1.33E-08	11.77275692
C9orf9	-1.012808919	-3.91E-16	-6.170834573	8.94E-10	1.33E-08	11.76952364
EIF2AK1	1.012700885	-8.52E-17	6.170157976	8.98E-10	1.33E-08	11.76551153
SH3GL1	-1.012296844	-1.18E-15	-6.1676276	9.12E-10	1.35E-08	11.75051051
MRPL9	1.011985353	-1.53E-15	6.165676887	9.23E-10	1.37E-08	11.73894992
ZNF254	-1.011705174	-5.59E-16	-6.163922308	9.33E-10	1.38E-08	11.72855464
EXOSC2	1.011416776	-1.54E-17	6.162116302	9.43E-10	1.40E-08	11.71785759
TDG	1.010861944	-2.62E-16	6.158641954	9.63E-10	1.42E-08	11.69728722
SYNM	1.010853538	9.46E-17	6.158589317	9.64E-10	1.42E-08	11.69697566
RIC3	-1.010638302	-2.45E-16	-6.157241557	9.72E-10	1.43E-08	11.68899907
ADNP2	1.010102878	3.45E-17	6.153888957	9.92E-10	1.46E-08	11.66916418
PLA2G3	-1.009449606	1.30E-16	-6.149798643	1.02E-09	1.50E-08	11.64497862
ADPGK	1.008877514	2.22E-15	6.146216798	1.04E-09	1.53E-08	11.62381205
MUC8	-1.008748534	-1.03E-15	-6.145409279	1.04E-09	1.54E-08	11.6190417
MAOB	-1.006837944	1.90E-16	-6.133448505	1.12E-09	1.65E-08	11.54845393
MTERF3	1.006751116	-1.40E-16	6.132904979	1.13E-09	1.65E-08	11.54524934
GLYAT	-1.006638417	-5.88E-16	-6.132199519	1.13E-09	1.66E-08	11.54109041
DALRD3	-1.00514054	-2.13E-15	-6.122823896	1.20E-09	1.75E-08	11.48586074
BRIX1	1.004582047	-2.60E-16	6.119328434	1.23E-09	1.79E-08	11.46529022
IQCJ-SCHIP1	1.003392475	1.70E-16	6.111883736	1.28E-09	1.87E-08	11.4215158
EFCAB11	1.003336289	3.53E-16	6.111532125	1.29E-09	1.87E-08	11.41944959
NIPA2	1.002967402	-1.81E-15	6.109223674	1.30E-09	1.90E-08	11.405887
SLPI	-1.002953862	-5.13E-16	-6.109138946	1.30E-09	1.90E-08	11.4053893
ZFC3H1	1.002922191	1.68E-15	6.108940759	1.31E-09	1.90E-08	11.40422515
TMEM43	-1.002599255	-4.51E-16	-6.106919928	1.32E-09	1.92E-08	11.39235689
POLD1	1.001963871	3.95E-16	6.102944061	1.35E-09	1.96E-08	11.36901761
TAP1	1.00195901	-5.82E-16	6.102913649	1.35E-09	1.96E-08	11.36883913
PHF7	-1.001880315	-1.19E-15	-6.10242123	1.36E-09	1.97E-08	11.36594953
RBL1	1.001811391	3.68E-16	6.101989958	1.36E-09	1.97E-08	11.36341894
PTPN6	1.001792543	-5.24E-16	6.101872025	1.36E-09	1.97E-08	11.36272696
FXR1	1.001646617	6.74E-17	6.100958949	1.37E-09	1.98E-08	11.35736991
SMO	-1.000467432	-1.53E-16	-6.093581022	1.43E-09	2.07E-08	11.31411116
S100A9	-1.000178967	1.67E-16	-6.091776263	1.45E-09	2.09E-08	11.30353692
SNRPA1	0.999647811	-8.36E-16	6.088453237	1.48E-09	2.13E-08	11.28407478
TTF2	0.9993576	-4.32E-16	6.086637677	1.50E-09	2.15E-08	11.27344574
SOX4	0.99896477	-3.21E-18	6.084180199	1.52E-09	2.18E-08	11.25906341
HBEGF	-0.998279707	-3.47E-16	-6.079894748	1.56E-09	2.23E-08	11.23399609
EPAS1	0.998216796	8.57E-16	6.079501214	1.56E-09	2.24E-08	11.23169499
CDCA4	0.998029375	-6.77E-16	6.078328841	1.57E-09	2.25E-08	11.22484064
ELOVL5	0.998000337	-9.62E-16	6.078147201	1.58E-09	2.25E-08	11.22377878
TRAPPC10	0.99789358	-1.63E-16	6.077479415	1.58E-09	2.26E-08	11.2198752
BRD3	0.997640331	-9.70E-17	6.075895313	1.60E-09	2.28E-08	11.21061687
DEFB1	-0.997014798	-5.82E-16	-6.071982667	1.64E-09	2.33E-08	11.18775908
EPB41L4A-AS2	-0.996911785	-3.70E-16	-6.071338349	1.64E-09	2.33E-08	11.18399629
RUVBL1	0.996744659	-1.70E-18	6.070293038	1.65E-09	2.35E-08	11.17789253
WRAP73	0.996114464	6.50E-16	6.066351518	1.69E-09	2.40E-08	11.15488621
SH3BP5	-0.995943194	-1.28E-16	-6.065280354	1.70E-09	2.41E-08	11.14863636
ARPC1B	0.995845778	-3.97E-16	6.064671098	1.71E-09	2.42E-08	11.14508205
CLDN8	-0.994900628	-1.99E-17	-6.05876022	1.77E-09	2.50E-08	11.11061632
ZNF415	-0.994887192	-1.42E-16	-6.058676195	1.77E-09	2.50E-08	11.11012661
FAM136A	0.99351486	-1.55E-15	6.050094581	1.87E-09	2.63E-08	11.0601454
CALU	0.992806615	5.80E-16	6.045666076	1.92E-09	2.70E-08	11.03437906
KIAA0391	0.992612201	1.04E-15	6.044450493	1.93E-09	2.72E-08	11.02730957
KIF20B	0.991945032	-7.42E-16	6.040279129	1.98E-09	2.79E-08	11.00306031
ZNF835	-0.99118375	1.10E-15	-6.035519612	2.04E-09	2.86E-08	10.97541133
NR1D1	-0.991156404	2.65E-16	-6.035348652	2.04E-09	2.86E-08	10.97441857
TPT1P8	-0.990986867	-1.35E-15	-6.034288752	2.05E-09	2.88E-08	10.96826438
DBI	-0.990934595	3.53E-16	-6.033961963	2.06E-09	2.88E-08	10.96636712
HNRNPR	0.990887338	8.02E-16	6.03366653	2.06E-09	2.88E-08	10.96465199
9-Sep	0.990565795	9.19E-16	6.031656392	2.09E-09	2.92E-08	10.9529843
MIR3658	0.990108664	4.98E-16	6.0287987	2.12E-09	2.96E-08	10.93640338
CALML3	-0.989920898	-4.40E-16	-6.027624938	2.14E-09	2.98E-08	10.92959513
CEP72	0.989889595	-6.13E-17	6.02742926	2.14E-09	2.98E-08	10.92846025
CHMP2B	-0.989679492	-1.37E-15	-6.026115888	2.16E-09	3.00E-08	10.92084393
HNRNPU	0.989110691	-1.34E-15	6.022560384	2.20E-09	3.06E-08	10.90023326
CDH3	0.989102688	-2.70E-16	6.02251036	2.20E-09	3.06E-08	10.89994336
RANBP1	0.989024605	-9.49E-16	6.022022284	2.21E-09	3.07E-08	10.89711499
TMEM39A	0.988983856	6.20E-16	6.021767574	2.21E-09	3.07E-08	10.89563904
SNX4	0.988927152	9.56E-16	6.021413142	2.22E-09	3.07E-08	10.89358534
RPA3	0.988737209	9.82E-16	6.020225883	2.24E-09	3.09E-08	10.88670681
ACAT1	-0.988708349	-1.21E-15	-6.020045491	2.24E-09	3.09E-08	10.88566179
NDEL1	-0.987813011	1.58E-16	-6.01444935	2.31E-09	3.19E-08	10.85325806
TAGLN2	0.987576509	-5.66E-16	6.01297121	2.33E-09	3.22E-08	10.84470385
MPST	-0.987353688	-1.39E-15	-6.0115786	2.35E-09	3.24E-08	10.83664644
HNRNPA2B1	0.987171192	7.81E-16	6.010438034	2.37E-09	3.26E-08	10.83004862
LOXL2	0.986960218	6.69E-16	6.009119509	2.39E-09	3.28E-08	10.82242286
DENR	0.985493785	-1.66E-15	5.999955348	2.52E-09	3.47E-08	10.7694652
C3AR1	0.985320789	3.68E-16	5.998874323	2.54E-09	3.49E-08	10.76322325
EMC1	0.984864779	3.49E-16	5.996024844	2.59E-09	3.54E-08	10.74677516
CAPN10	-0.983520712	1.02E-15	-5.987626759	2.72E-09	3.72E-08	10.69834188
ACD	0.983128867	1.04E-15	5.985178575	2.76E-09	3.77E-08	10.68423488
LOC150776	0.982958742	-1.16E-15	5.984115686	2.78E-09	3.79E-08	10.67811197
RP1-130G2.1	-0.982552893	4.05E-18	-5.981580128	2.82E-09	3.85E-08	10.66350972
PLSCR3	-0.982232962	-8.62E-16	-5.979581402	2.85E-09	3.89E-08	10.65200322
SNRK	-0.98214088	3.09E-16	-5.979006144	2.86E-09	3.89E-08	10.64869218
LRRC8B	0.982136767	-1.63E-17	5.97898045	2.86E-09	3.89E-08	10.6485443
CCDC59	0.981605242	-6.00E-16	5.975659954	2.92E-09	3.97E-08	10.62943836
ORC5	0.981552292	4.93E-16	5.97532918	2.93E-09	3.97E-08	10.62753566
PTGDS	-0.98144965	6.04E-16	-5.974687984	2.94E-09	3.98E-08	10.62384761
RGS19	0.980982169	-2.31E-15	5.971767732	2.99E-09	4.05E-08	10.60705555
GNPAT	0.980369787	-1.57E-15	5.967942484	3.06E-09	4.14E-08	10.58507137
NPEPPS	-0.980333054	-2.91E-16	-5.967713041	3.06E-09	4.14E-08	10.58375315
UNG	0.980239742	1.45E-15	5.967130186	3.07E-09	4.15E-08	10.58040471
PIM1	-0.980195477	-8.37E-16	-5.966853694	3.08E-09	4.15E-08	10.5788164
NRIP3	0.979317207	-4.68E-16	5.961367979	3.18E-09	4.29E-08	10.54731807
SDHA	0.978695298	7.86E-16	5.957483734	3.25E-09	4.38E-08	10.52503182
H2AFX	0.978434465	-3.71E-16	5.955854717	3.29E-09	4.42E-08	10.51568926
MIS12	0.978396762	-7.08E-16	5.955619245	3.29E-09	4.42E-08	10.51433901
FOXK2	0.977971552	-2.93E-16	5.952963701	3.34E-09	4.49E-08	10.49911501
ANKLE2	0.977585521	-5.43E-16	5.950552914	3.39E-09	4.55E-08	10.48529975
MTR	0.977475063	-2.35E-16	5.949863107	3.41E-09	4.56E-08	10.48134772
C9orf91	0.977389332	-7.77E-17	5.949327724	3.42E-09	4.57E-08	10.47828072
ACOX3	-0.977356051	-4.92E-16	-5.949119894	3.42E-09	4.57E-08	10.4770902
ZZZ3	0.977065685	8.26E-16	5.947306621	3.46E-09	4.62E-08	10.46670494
GMEB2	0.977015104	-2.04E-15	5.946990756	3.46E-09	4.62E-08	10.46489617
FN3KRP	0.976966742	-9.29E-16	5.946688755	3.47E-09	4.63E-08	10.46316688
IGHG1	0.976824688	2.49E-16	5.945801677	3.49E-09	4.65E-08	10.45808786
NAV3	-0.976282886	-5.45E-16	-5.942418422	3.56E-09	4.74E-08	10.43872342
ZNF281	0.976121456	5.68E-16	5.941410406	3.58E-09	4.76E-08	10.43295595
NIPAL2	-0.976063679	-2.97E-16	-5.941049636	3.59E-09	4.76E-08	10.43089199
ITM2B	-0.97605831	-5.57E-16	-5.94101611	3.59E-09	4.76E-08	10.43070019
IQCG	0.975775552	5.71E-17	5.939250533	3.63E-09	4.81E-08	10.42060113
PMS1	0.975663847	-4.36E-16	5.93855304	3.64E-09	4.82E-08	10.41661227
NCF2	0.97561729	-3.64E-16	5.938262339	3.65E-09	4.83E-08	10.41494993
TGFBI	0.974450479	2.56E-16	5.930977123	3.81E-09	5.03E-08	10.37331535
COL4A1	0.974363302	-4.83E-16	5.930432841	3.82E-09	5.05E-08	10.37020676
ICE1	0.97424074	-2.89E-16	5.929667649	3.84E-09	5.06E-08	10.36583693
ARHGAP10	-0.973643585	3.27E-16	-5.925939512	3.93E-09	5.17E-08	10.34455408
SFMBT1	0.973572707	-6.57E-16	5.92549702	3.94E-09	5.18E-08	10.34202886
HNRNPK	0.973498885	-1.52E-15	5.925036154	3.95E-09	5.19E-08	10.33939898
TAF4	0.973412113	-3.48E-16	5.924494442	3.96E-09	5.20E-08	10.336308
CYP2J2	-0.972878075	-8.84E-17	-5.921160573	4.04E-09	5.30E-08	10.31729107
MORF4L2	0.972145093	1.66E-15	5.916584967	4.15E-09	5.44E-08	10.29120762
NOS1	-0.972045021	-5.51E-16	-5.915960296	4.17E-09	5.45E-08	10.28764814
MVK	-0.972000707	-2.95E-15	-5.915683676	4.17E-09	5.46E-08	10.28607203
MIR6890	-0.971967316	-1.01E-15	-5.915475248	4.18E-09	5.46E-08	10.2848845
MTMR4	0.971824666	3.95E-16	5.914584805	4.20E-09	5.48E-08	10.27981162
CEACAM7	-0.971807388	1.31E-16	-5.914476951	4.20E-09	5.48E-08	10.27919722
DAZAP1	0.971735268	1.31E-15	5.914026775	4.21E-09	5.49E-08	10.27663287
SLC9A6	0.971180373	4.37E-16	5.910563158	4.30E-09	5.60E-08	10.25690919
ASF1B	0.971143186	-1.26E-15	5.910331047	4.31E-09	5.60E-08	10.25558782
LAGE3	0.970642456	7.85E-16	5.907205665	4.39E-09	5.70E-08	10.23780032
PI3	-0.970436303	2.90E-16	-5.905918964	4.42E-09	5.74E-08	10.2304799
DDX60	0.970104048	4.12E-16	5.903845247	4.48E-09	5.80E-08	10.21868511
PSMB9	0.969821558	-3.47E-18	5.902082173	4.52E-09	5.86E-08	10.20866028
EXT1	0.96947007	1.34E-15	5.899888525	4.58E-09	5.93E-08	10.19619117
PLAGL1	-0.968966503	1.12E-16	-5.896745848	4.67E-09	6.03E-08	10.17833527
ATP6V1D	-0.968382467	-2.04E-17	-5.893101143	4.77E-09	6.16E-08	10.15763829
RP3-522P13.2	0.967900312	-8.91E-16	5.890092353	4.85E-09	6.26E-08	10.1405616
PDIA4	0.967406489	-6.32E-16	5.887010871	4.94E-09	6.37E-08	10.12308093
WDR76	0.967349546	-2.74E-16	5.88665555	4.95E-09	6.38E-08	10.12106582
UGGT1	0.967335963	-6.20E-16	5.886570796	4.96E-09	6.38E-08	10.12058517
FOS	-0.967160901	4.81E-18	-5.885478432	4.99E-09	6.41E-08	10.11439092
WDYHV1	0.967127356	4.54E-16	5.885269117	4.99E-09	6.41E-08	10.11320412
RASIP1	0.966728303	-7.38E-17	5.882779146	5.07E-09	6.50E-08	10.0990893
RFWD3	0.966353931	4.42E-16	5.880443252	5.14E-09	6.58E-08	10.08585304
EXOSC8	0.966015084	-1.05E-16	5.878329073	5.20E-09	6.66E-08	10.07387743
NKRF	0.965915076	5.24E-16	5.8777051	5.22E-09	6.68E-08	10.07034376
GFRA2	-0.965674132	6.97E-16	-5.876201816	5.27E-09	6.73E-08	10.06183187
DUSP9	0.965485148	-9.64E-16	5.875022735	5.31E-09	6.77E-08	10.05515712
PMS2P5	0.96516531	3.20E-17	5.873027298	5.37E-09	6.84E-08	10.04386391
RPL37A	-0.96515082	7.99E-17	-5.872936896	5.37E-09	6.84E-08	10.04335236
RNH1	-0.964541534	3.67E-16	-5.86913576	5.49E-09	6.99E-08	10.02185016
ACSL1	-0.964500738	1.89E-16	-5.868881251	5.50E-09	6.99E-08	10.02041093
YPEL5	-0.963911981	4.96E-16	-5.865208371	5.62E-09	7.14E-08	9.999647665
RPL10A	-0.963879341	6.25E-16	-5.865004756	5.63E-09	7.14E-08	9.998496965
TEAD4	0.963704947	-2.69E-15	5.863916858	5.66E-09	7.18E-08	9.992349508
MSL2	0.963658053	-4.25E-16	5.863624327	5.67E-09	7.19E-08	9.99069667
ARHGEF2	0.963490222	-3.60E-16	5.862577388	5.71E-09	7.22E-08	9.984781967
LRRC20	-0.962369959	3.77E-16	-5.855589482	5.95E-09	7.52E-08	9.945329371
SEL1L3	0.962139251	-4.26E-16	5.854150463	6.00E-09	7.58E-08	9.93721045
MIR4745	0.961951638	-1.11E-15	5.852980264	6.04E-09	7.62E-08	9.930609606
CIRBP	-0.961883041	-1.89E-16	-5.852552407	6.05E-09	7.63E-08	9.928196469
RAB25	-0.960763079	7.01E-16	-5.845567258	6.31E-09	7.94E-08	9.888823557
TMEM40	-0.960701644	-6.05E-16	-5.84518411	6.32E-09	7.95E-08	9.886665179
ECHDC3	-0.960495125	5.58E-16	-5.843896131	6.37E-09	8.01E-08	9.879410607
FTH1P5	0.960123674	1.21E-15	5.841579594	6.46E-09	8.11E-08	9.866366493
PRPS2	0.959970146	-5.10E-16	5.840622143	6.49E-09	8.15E-08	9.860976645
TUBB3	-0.959936581	-1.22E-15	-5.840412818	6.50E-09	8.15E-08	9.859798388
SMARCD3	-0.959856733	6.65E-16	-5.839914865	6.52E-09	8.17E-08	9.856995658
PDCD6IP	-0.959732963	6.01E-16	-5.83914301	6.55E-09	8.19E-08	9.852651709
TUG1	0.959260575	8.85E-16	5.836197168	6.66E-09	8.33E-08	9.836077738
OTUD3	0.958951086	2.83E-16	5.834267236	6.74E-09	8.42E-08	9.825223809
MIEF1	0.958065925	7.01E-16	5.828747745	6.96E-09	8.68E-08	9.794201069
TACC2	-0.957612331	1.87E-16	-5.825919466	7.08E-09	8.82E-08	9.778315322
TLR2	0.957087486	-5.51E-16	5.822647047	7.21E-09	8.98E-08	9.759944096
TNFAIP6	0.956420162	-2.93E-16	5.818486464	7.39E-09	9.19E-08	9.736600921
E2F4	-0.956366076	-2.53E-15	-5.818149265	7.40E-09	9.20E-08	9.734709742
LOC101060747	0.956087617	-1.76E-15	5.816413216	7.48E-09	9.29E-08	9.724974777
CXCL10	0.956068159	7.18E-17	5.816291908	7.49E-09	9.29E-08	9.724294641
MOSPD1	-0.955840803	1.58E-16	-5.814874496	7.55E-09	9.35E-08	9.716348649
TMEM2	0.95581368	2.15E-17	5.814705402	7.55E-09	9.35E-08	9.715400838
MFSD5	-0.955462316	9.00E-16	-5.812514933	7.65E-09	9.47E-08	9.70312506
METTL13	0.955326387	-2.06E-15	5.811667544	7.69E-09	9.50E-08	9.698377326
TREML2	-0.95523677	1.17E-16	-5.811108869	7.72E-09	9.53E-08	9.695247551
ASAH1	-0.955211855	6.10E-16	-5.810953547	7.72E-09	9.53E-08	9.694377467
SMC3	0.955013568	-1.12E-15	5.809717441	7.78E-09	9.59E-08	9.687453824
SLC38A6	0.954920474	-9.61E-17	5.809137106	7.80E-09	9.61E-08	9.684203747
EPHB6	-0.954685194	4.19E-16	-5.807670418	7.87E-09	9.68E-08	9.675991173
AIM1	-0.954460892	-7.25E-16	-5.806272195	7.94E-09	9.75E-08	9.668163793
DCN	-0.953870712	2.57E-16	-5.802593326	8.11E-09	9.96E-08	9.647577723
ACLY	0.953319634	-5.99E-16	5.799158344	8.27E-09	1.01E-07	9.628367584
HDAC5	-0.952987457	-5.65E-16	-5.797087891	8.37E-09	1.03E-07	9.616793803
SIRT6	-0.952915731	1.09E-15	-5.796640829	8.39E-09	1.03E-07	9.614295254
KRT36	-0.951446356	-7.94E-16	-5.787482928	8.85E-09	1.08E-07	9.563153729
RSAD2	0.951232197	-7.86E-17	5.786148265	8.92E-09	1.09E-07	9.555706838
NAA50	0.951110885	3.60E-16	5.785392248	8.96E-09	1.09E-07	9.55148929
MRPL3	0.950823437	1.18E-15	5.783600891	9.05E-09	1.10E-07	9.541498041
CTCF	0.950497898	-8.15E-16	5.781572202	9.16E-09	1.12E-07	9.530186633
GOLT1B	0.950156596	-8.12E-17	5.77944534	9.27E-09	1.13E-07	9.518331891
ARL4A	-0.95004189	6.58E-16	-5.778730548	9.31E-09	1.13E-07	9.514348703
CLK2	0.950031105	-1.72E-16	5.778663341	9.32E-09	1.13E-07	9.513974219
ALDH3B2	-0.949823223	6.31E-16	-5.777367938	9.39E-09	1.14E-07	9.506756843
SYT17	0.949758091	5.63E-16	5.77696208	9.41E-09	1.14E-07	9.504495908
PERP	-0.949524355	6.59E-16	-5.775505601	9.49E-09	1.15E-07	9.496383474
GTF2E1	0.949051492	4.17E-16	5.772559132	9.65E-09	1.17E-07	9.479977908
SIDT2	-0.949019601	5.15E-16	-5.772360422	9.66E-09	1.17E-07	9.478871803
SAT1	0.948921736	-6.65E-16	5.77175063	9.70E-09	1.17E-07	9.475477664
HOXC10	0.947921475	4.15E-16	5.765518298	1.01E-08	1.21E-07	9.440807701
UTP6	0.94790313	9.53E-16	5.765404	1.01E-08	1.21E-07	9.440172204
CASP8AP2	0.947499704	2.72E-16	5.762890511	1.02E-08	1.23E-07	9.426200216
CRISP2	-0.947477972	2.24E-16	-5.762755114	1.02E-08	1.23E-07	9.425447737
MARS	0.947441426	1.80E-15	5.762527422	1.02E-08	1.23E-07	9.424182356
ZNF26	0.947274808	-5.73E-16	5.761489361	1.03E-08	1.24E-07	9.41841402
ZFP36	-0.947047893	-8.03E-16	-5.760075661	1.04E-08	1.25E-07	9.410559911
IRF9	0.946991132	8.31E-17	5.759722038	1.04E-08	1.25E-07	9.408595572
TMEM185B	0.94696293	4.00E-16	5.759546339	1.04E-08	1.25E-07	9.407619621
KIAA1598	0.946549737	-1.36E-16	5.756972183	1.06E-08	1.26E-07	9.393324317
NTF3	-0.946542266	-5.49E-17	-5.756925644	1.06E-08	1.26E-07	9.39306592
HERC2P5	-0.946409885	1.24E-15	-5.756100937	1.06E-08	1.27E-07	9.388487319
VPS16	0.946177009	-1.49E-15	5.754650199	1.07E-08	1.28E-07	9.380434634
MMP24-AS1	-0.946164304	1.35E-15	-5.754571045	1.07E-08	1.28E-07	9.37999533
TRAF5	0.946102072	4.04E-16	5.754183368	1.07E-08	1.28E-07	9.377843786
ABCA8	-0.945443362	-3.78E-17	-5.75007998	1.10E-08	1.31E-07	9.355079135
ASTE1	0.945125325	2.67E-16	5.748098861	1.11E-08	1.32E-07	9.344093877
SULF1	0.944847681	4.61E-16	5.746369401	1.12E-08	1.34E-07	9.334507008
RAPGEFL1	-0.944749944	5.70E-16	-5.745760603	1.13E-08	1.34E-07	9.331132926
KIF18A	0.944299175	6.90E-16	5.742952835	1.15E-08	1.36E-07	9.315576122
CDK14	0.944170422	5.44E-17	5.742150876	1.15E-08	1.36E-07	9.311134094
OPA1	0.943800987	4.15E-16	5.739849816	1.17E-08	1.38E-07	9.298391866
COPB2	0.943589952	1.15E-15	5.738535398	1.18E-08	1.39E-07	9.291115397
THRB	-0.943578826	1.11E-15	-5.738466104	1.18E-08	1.39E-07	9.290731834
ZNF85	-0.943418791	-1.64E-16	-5.737469349	1.18E-08	1.40E-07	9.285215035
VPS72	0.943119699	9.83E-16	5.735606536	1.20E-08	1.41E-07	9.274907257
RPL21	-0.942436426	1.58E-15	-5.731351109	1.22E-08	1.44E-07	9.251372024
CHERP	0.942364116	-7.92E-16	5.730900775	1.23E-08	1.45E-07	9.248882366
HIST1H1C	0.942220074	-1.29E-16	5.730003716	1.23E-08	1.45E-07	9.243923548
AHCTF1	0.942185251	-7.15E-16	5.729786845	1.24E-08	1.45E-07	9.24272483
LPGAT1	0.941994924	4.98E-16	5.728601556	1.24E-08	1.46E-07	9.236174088
PPT1	0.941808681	1.07E-15	5.72744171	1.25E-08	1.47E-07	9.229765215
FAM50A	0.941702519	-7.35E-16	5.726780587	1.26E-08	1.48E-07	9.226112651
RPL7A	-0.941168612	-9.73E-16	-5.723455753	1.28E-08	1.50E-07	9.207749735
DAP3	0.940899804	-1.12E-15	5.72178184	1.29E-08	1.52E-07	9.198508629
LAMC2	0.94085572	-5.71E-16	5.721507327	1.30E-08	1.52E-07	9.19699338
MMP3	0.940780182	3.44E-16	5.721036944	1.30E-08	1.52E-07	9.194397137
RPL36	-0.939535762	-1.22E-15	-5.713288252	1.36E-08	1.59E-07	9.151658092
PPFIBP2	-0.938929854	-4.51E-16	-5.709515679	1.39E-08	1.62E-07	9.130869886
MUTYH	0.938868133	-2.33E-15	5.709131396	1.39E-08	1.62E-07	9.128753086
TMEM45A	-0.938857011	2.50E-16	-5.709062152	1.39E-08	1.62E-07	9.128371675
SEPHS1	0.93884957	4.10E-16	5.709015821	1.39E-08	1.62E-07	9.128116476
GBP1	0.938589331	-5.82E-16	5.707395557	1.41E-08	1.63E-07	9.119193008
SKA1	0.938527166	-2.53E-16	5.707008518	1.41E-08	1.64E-07	9.117061784
AGMAT	0.938520446	-2.66E-16	5.70696668	1.41E-08	1.64E-07	9.116831412
TSN	0.938174626	1.45E-16	5.704813643	1.43E-08	1.65E-07	9.104978327
SLIT3	-0.937560028	5.49E-16	-5.700987363	1.46E-08	1.69E-07	9.083924083
RPL27AP	-0.937465776	3.02E-16	-5.700400594	1.46E-08	1.69E-07	9.080696555
DCLRE1C	0.937318553	-4.67E-18	5.699484071	1.47E-08	1.70E-07	9.075655846
RP4-710M16.1	-0.936768939	2.47E-15	-5.696062574	1.50E-08	1.73E-07	9.056845058
TCOF1	0.936754969	4.46E-17	5.695975608	1.50E-08	1.73E-07	9.056367075
MNAT1	0.936018456	-1.93E-16	5.691390847	1.54E-08	1.78E-07	9.031178115
GOLIM4	0.935731029	6.72E-17	5.689601691	1.56E-08	1.79E-07	9.021353626
LOC102725271	0.935700307	-2.82E-16	5.689410458	1.56E-08	1.79E-07	9.020303712
LOC101927673	-0.935492733	1.02E-15	-5.688118394	1.57E-08	1.81E-07	9.013210878
RS1	-0.93541928	1.10E-15	-5.687661185	1.57E-08	1.81E-07	9.010701377
LUC7L3	0.935309194	3.92E-16	5.686975957	1.58E-08	1.82E-07	9.006940706
RPL29	-0.935250251	-2.32E-16	-5.686609072	1.58E-08	1.82E-07	9.00492734
GSK3B	0.93521446	8.74E-16	5.686386293	1.59E-08	1.82E-07	9.003704853
MFN2	0.934664734	-1.51E-15	5.682964648	1.62E-08	1.85E-07	8.984934466
PHTF2	0.934622801	2.68E-16	5.682703655	1.62E-08	1.85E-07	8.983503158
BLOC1S5-TXNDC5	0.934479703	8.34E-16	5.681812994	1.63E-08	1.86E-07	8.978619172
RMND5B	-0.934447447	6.02E-16	-5.681612235	1.63E-08	1.86E-07	8.977518399
C18orf8	0.934402289	-1.19E-15	5.681331171	1.63E-08	1.86E-07	8.975977372
ZNF200	0.93432678	2.34E-16	5.680861204	1.64E-08	1.87E-07	8.973400787
ZNF426	-0.934181085	2.07E-16	-5.6799544	1.64E-08	1.87E-07	8.968429821
RPL3	-0.933918366	1.25E-15	-5.678319281	1.66E-08	1.89E-07	8.959468252
TOR1B	0.933853995	-1.88E-15	5.67791865	1.66E-08	1.89E-07	8.957272893
SRSF11	0.933741236	8.92E-16	5.677216863	1.67E-08	1.90E-07	8.953427637
SPAG16	-0.933663979	-4.17E-17	-5.67673604	1.67E-08	1.90E-07	8.95079335
ALDH2	-0.933562499	9.92E-16	-5.676104467	1.68E-08	1.91E-07	8.947333482
PSMG1	0.933393737	6.12E-17	5.67505416	1.69E-08	1.92E-07	8.941580517
JMJD7-PLA2G4B	-0.932996515	4.69E-16	-5.672582073	1.72E-08	1.94E-07	8.928043888
RNF11	-0.932910068	5.15E-16	-5.672044079	1.72E-08	1.95E-07	8.925098689
WNT16	-0.932907498	-3.82E-16	-5.672028088	1.72E-08	1.95E-07	8.925011152
MSH5	0.932822363	6.51E-16	5.671498264	1.73E-08	1.95E-07	8.922110953
BAZ1A	0.932775548	1.16E-15	5.671206927	1.73E-08	1.95E-07	8.920516311
NUDT1	0.932234792	1.25E-15	5.667841734	1.76E-08	1.99E-07	8.902102515
SCML1	0.932203685	4.87E-17	5.667648157	1.76E-08	1.99E-07	8.901043609
RNASEH1	0.931960335	-2.73E-16	5.666133806	1.78E-08	2.00E-07	8.892760994
TCERG1	0.931868198	5.05E-16	5.665560451	1.79E-08	2.01E-07	8.889625626
PCNT	0.931701493	1.81E-15	5.664523082	1.80E-08	2.02E-07	8.883953588
FASTKD3	0.931647181	5.18E-16	5.664185112	1.80E-08	2.02E-07	8.882105879
DNM3	-0.931565424	-3.24E-16	-5.663676362	1.80E-08	2.03E-07	8.879324703
MAPK9	0.931526971	5.43E-16	5.663437082	1.81E-08	2.03E-07	8.878016714
RYR1	0.931162516	2.78E-16	5.661169234	1.83E-08	2.05E-07	8.865622481
TFG	0.931137008	-2.38E-15	5.661010512	1.83E-08	2.05E-07	8.864755213
AMBP	-0.931115729	-1.59E-15	-5.660878103	1.83E-08	2.05E-07	8.864031736
KLK6	-0.930990352	1.70E-16	-5.660097953	1.84E-08	2.06E-07	8.85976937
CYP4F12	-0.930948416	1.35E-15	-5.659837007	1.84E-08	2.06E-07	8.85834381
HELZ	0.930906497	1.12E-15	5.659576174	1.85E-08	2.06E-07	8.856918931
SNRPA	0.930668951	-6.49E-16	5.658098084	1.86E-08	2.08E-07	8.848845598
TUBA4A	-0.93047318	1.38E-16	-5.656879957	1.88E-08	2.09E-07	8.842193694
RARG	-0.930207379	-1.92E-15	-5.655226113	1.89E-08	2.11E-07	8.833164628
MTF2	0.929789655	3.28E-17	5.652627063	1.92E-08	2.14E-07	8.818980355
NUTF2	0.929717497	-2.09E-16	5.652178103	1.93E-08	2.14E-07	8.816530792
SMA4	0.929274435	4.63E-16	5.649421504	1.96E-08	2.17E-07	8.801494629
TGIF1	0.928792393	8.83E-16	5.646422482	1.99E-08	2.21E-07	8.785144086
PTPRN	-0.927364649	-1.31E-15	-5.637540428	2.09E-08	2.32E-07	8.736768093
METTL22	0.92726268	-3.54E-16	5.636906108	2.10E-08	2.33E-07	8.733316055
KCNS3	0.927183675	2.42E-16	5.636414648	2.11E-08	2.33E-07	8.730641732
SULT1A2	0.927124249	-1.54E-15	5.636044981	2.11E-08	2.33E-07	8.728630305
CHP1	-0.926623665	-1.41E-15	-5.632931111	2.15E-08	2.37E-07	8.711692136
TCF3	0.926606353	-1.57E-15	5.632823422	2.15E-08	2.37E-07	8.711106511
FCGR3B	0.92638326	-5.63E-16	5.631435716	2.17E-08	2.39E-07	8.703560981
CASK	0.925868602	-1.74E-16	5.628234478	2.21E-08	2.43E-07	8.686161284
FADS1	0.925768361	5.41E-17	5.627610985	2.21E-08	2.44E-07	8.682773512
SP3	0.925248241	-2.20E-16	5.624375921	2.26E-08	2.48E-07	8.665201405
EFNB2	-0.924665963	4.49E-16	-5.620754396	2.30E-08	2.53E-07	8.645541579
CLDN17	-0.924628274	4.47E-16	-5.62051999	2.31E-08	2.53E-07	8.644269497
VSNL1	-0.924581219	-2.53E-16	-5.62022734	2.31E-08	2.53E-07	8.642681405
AAK1	0.924353665	1.01E-15	5.618812101	2.33E-08	2.55E-07	8.6350026
MTRR	0.924342725	4.83E-16	5.618744057	2.33E-08	2.55E-07	8.634633456
AMFR	-0.924146589	-8.43E-16	-5.617524242	2.34E-08	2.57E-07	8.628016542
DUSP1	-0.923899277	-5.00E-16	-5.615986172	2.37E-08	2.59E-07	8.619675197
ANKRD36B	0.923318237	2.52E-16	5.612372715	2.41E-08	2.64E-07	8.600087085
ALG9	-0.923165047	-3.43E-16	-5.611420059	2.43E-08	2.65E-07	8.594924851
DHX35	0.923163608	4.63E-16	5.611411109	2.43E-08	2.65E-07	8.594876358
LOC441155	0.923110525	-3.41E-16	5.611081001	2.43E-08	2.65E-07	8.593087776
RPA2	0.923102625	-1.03E-15	5.61103187	2.43E-08	2.65E-07	8.592821584
VBP1	0.922827014	-7.59E-16	5.609317947	2.46E-08	2.67E-07	8.583536938
PITX1	-0.922155839	1.31E-16	-5.60514429	2.51E-08	2.74E-07	8.560938767
ALDH5A1	-0.921986346	1.92E-16	-5.604090344	2.53E-08	2.75E-07	8.555234743
FCGBP	-0.921868273	3.11E-16	-5.603356145	2.54E-08	2.76E-07	8.551261813
MXD1	-0.92184711	-2.36E-17	-5.603224549	2.54E-08	2.76E-07	8.550549765
MPC1	-0.921713428	4.17E-16	-5.602393305	2.55E-08	2.77E-07	8.546052405
RPL29P7	-0.921582211	-7.36E-16	-5.601577392	2.57E-08	2.78E-07	8.541638604
PALMD	-0.921389848	-3.37E-16	-5.600381285	2.58E-08	2.80E-07	8.535169203
MCM3AP-AS1	0.92134029	4.23E-16	5.600073137	2.59E-08	2.80E-07	8.533502732
DDX27	0.920991436	1.86E-15	5.597904027	2.62E-08	2.83E-07	8.521774616
TBC1D1	0.920701306	-7.70E-16	5.596100101	2.65E-08	2.86E-07	8.512024309
ARHGAP32	-0.92035416	3.85E-16	-5.593941712	2.68E-08	2.89E-07	8.50036205
CTBP2	0.919955679	-1.08E-15	5.591464219	2.72E-08	2.93E-07	8.4869809
NDRG2	-0.919896854	-2.31E-16	-5.59109849	2.72E-08	2.93E-07	8.485006042
CRADD	-0.91966559	-6.35E-16	-5.589660686	2.74E-08	2.95E-07	8.477243421
ARAP3	0.919608885	-7.09E-17	5.589308142	2.75E-08	2.96E-07	8.475340345
MROH7-TTC4	0.919565521	1.95E-15	5.589038547	2.75E-08	2.96E-07	8.473885117
DENND4B	0.91941576	-1.26E-15	5.588107477	2.77E-08	2.97E-07	8.468859875
STX7	-0.919252305	1.47E-15	-5.587091281	2.78E-08	2.98E-07	8.463376094
ZNF43	-0.919252176	2.37E-16	-5.587090483	2.78E-08	2.98E-07	8.463371786
DKK4	-0.919171463	7.54E-16	-5.586588696	2.79E-08	2.99E-07	8.460664307
PASK	0.919100062	-8.01E-16	5.586144802	2.80E-08	2.99E-07	8.458269392
LRP8	0.918928336	4.69E-16	5.585077219	2.82E-08	3.01E-07	8.452510261
PKNOX2	-0.91849184	-1.33E-15	-5.582363663	2.86E-08	3.05E-07	8.437876586
RAD54B	0.918468922	5.02E-16	5.582221194	2.86E-08	3.05E-07	8.437108469
ZNF552	-0.917948779	5.65E-16	-5.578987757	2.91E-08	3.11E-07	8.419680469
NT5C2	-0.917901205	-5.50E-18	-5.578692021	2.92E-08	3.11E-07	8.418086952
FKBP8	-0.917348963	1.08E-15	-5.575259194	2.98E-08	3.17E-07	8.399595743
BACE1	-0.917333901	4.13E-16	-5.575165569	2.98E-08	3.17E-07	8.399091572
HIPK2	-0.917271727	-1.71E-15	-5.574779088	2.98E-08	3.17E-07	8.397010477
GNL2	0.916804078	8.78E-16	5.571872232	3.03E-08	3.22E-07	8.381362234
MYL3	-0.916446778	-1.49E-15	-5.569651362	3.07E-08	3.26E-07	8.369412063
SPDL1	0.916120748	-3.78E-17	5.567624905	3.11E-08	3.29E-07	8.358511966
UBN1	0.915827869	1.91E-15	5.565804547	3.14E-08	3.33E-07	8.348723681
SLC38A1	0.91534719	-2.41E-16	5.562817018	3.19E-08	3.38E-07	8.332666006
MTFR1	0.915108985	1.39E-15	5.561336556	3.22E-08	3.40E-07	8.324711721
SAFB2	0.914873278	2.16E-15	5.559871653	3.24E-08	3.43E-07	8.316843021
LMNA	-0.914576034	5.72E-16	-5.558024329	3.28E-08	3.46E-07	8.306922976
PROS1	-0.914404928	-3.80E-16	-5.556960958	3.30E-08	3.48E-07	8.301214145
SIVA1	0.914241072	1.07E-15	5.555942647	3.32E-08	3.50E-07	8.29574821
ALG6	0.913831756	-2.42E-16	5.553398951	3.36E-08	3.54E-07	8.282098718
ARPP19	0.91380714	1.02E-15	5.553245974	3.37E-08	3.54E-07	8.281278033
ISOC1	-0.913665465	3.66E-16	-5.552365554	3.38E-08	3.56E-07	8.276555208
TRA2B	0.913571057	2.47E-16	5.551778873	3.39E-08	3.57E-07	8.27340848
CENPQ	0.913365596	2.98E-16	5.550502086	3.42E-08	3.59E-07	8.26656139
CIDEA	-0.913037473	1.50E-16	-5.54846309	3.46E-08	3.63E-07	8.255629883
C16orf59	0.912608693	1.03E-15	5.545798673	3.51E-08	3.68E-07	8.241351143
PLBD1	-0.912529546	-4.82E-16	-5.545306868	3.52E-08	3.69E-07	8.238716252
B4GALT4	0.911974834	6.85E-16	5.541860062	3.59E-08	3.76E-07	8.220255933
DERL1	0.91190635	2.30E-16	5.541434533	3.60E-08	3.76E-07	8.217977653
BPI	-0.911863976	7.81E-16	-5.54117124	3.60E-08	3.77E-07	8.216568069
MFHAS1	0.911811423	2.11E-16	5.540844704	3.61E-08	3.77E-07	8.214819991
RP13-258O15.1	-0.911678773	-2.67E-16	-5.540020488	3.62E-08	3.78E-07	8.210408071
CCNG2	-0.910546762	-1.83E-16	-5.53298712	3.77E-08	3.93E-07	8.172784901
HEXB	0.910383187	-1.16E-15	5.531970849	3.79E-08	3.95E-07	8.167352399
GCKR	-0.910172477	-8.41E-16	-5.530661755	3.82E-08	3.98E-07	8.160356007
HMMR	0.91010697	-2.25E-16	5.530254778	3.83E-08	3.98E-07	8.158181265
F10	-0.909985822	-3.66E-16	-5.529502123	3.84E-08	4.00E-07	8.154159737
FBXO3	-0.909835215	1.50E-16	-5.52856646	3.86E-08	4.01E-07	8.149161102
RPL15	-0.909723411	1.60E-15	-5.527871874	3.88E-08	4.03E-07	8.145450904
ETFDH	-0.90959826	2.11E-17	-5.527094371	3.90E-08	4.04E-07	8.141298335
POGK	0.909292987	3.30E-16	5.525197898	3.94E-08	4.08E-07	8.13117178
LGALS7	-0.908666688	4.59E-16	-5.521307213	4.02E-08	4.17E-07	8.110407171
CXCL11	0.908490436	1.34E-16	5.520212332	4.05E-08	4.19E-07	8.104566309
CYP27B1	0.908335635	-1.97E-16	5.519250719	4.07E-08	4.21E-07	8.0994373
ZNF146	0.90788497	-1.14E-15	5.516451286	4.13E-08	4.27E-07	8.084510678
SNRPE	0.907658434	-1.05E-15	5.515044127	4.17E-08	4.30E-07	8.077010419
TNXA	-0.907261503	4.15E-17	-5.512578597	4.22E-08	4.36E-07	8.06387337
LRBA	-0.90701567	-1.27E-15	-5.511051645	4.26E-08	4.39E-07	8.055740151
IDO1	0.906947032	6.11E-16	5.510625316	4.27E-08	4.40E-07	8.053469717
SCCPDH	0.906608411	-3.18E-16	5.508522079	4.32E-08	4.45E-07	8.042271302
ADNP	0.906565387	-1.33E-15	5.508254854	4.33E-08	4.45E-07	8.040848792
FCGR2A	0.906494702	3.30E-16	5.507815823	4.34E-08	4.46E-07	8.038511853
ADH6	-0.906412476	1.34E-15	-5.507305116	4.35E-08	4.47E-07	8.035793608
TOR3A	0.906242754	-5.62E-16	5.506250981	4.37E-08	4.49E-07	8.030183724
CEP135	0.906155395	7.22E-16	5.505708403	4.39E-08	4.50E-07	8.027296638
SYNGR1	-0.906082804	9.79E-17	-5.505257549	4.40E-08	4.51E-07	8.024897832
CRKL	0.906062094	-1.15E-15	5.505128923	4.40E-08	4.51E-07	8.024213496
TRIOBP	-0.905996675	-9.86E-16	-5.504722614	4.41E-08	4.51E-07	8.022051903
BCL6	0.905995627	-7.53E-16	5.504716102	4.41E-08	4.51E-07	8.022017258
NPAP1	-0.905973734	-6.25E-16	-5.504580129	4.42E-08	4.51E-07	8.021293909
ATP6V1G2-DDX39B	0.905866314	3.11E-16	5.503912967	4.43E-08	4.52E-07	8.017744973
LCN2	-0.905803627	-4.06E-16	-5.503523637	4.44E-08	4.53E-07	8.015674144
LOC100129361	0.905747745	-5.76E-17	5.50317657	4.45E-08	4.53E-07	8.013828224
RALB	-0.905676259	-6.32E-16	-5.50273259	4.46E-08	4.54E-07	8.011467026
YBX1	0.905588903	-5.65E-16	5.502190052	4.47E-08	4.55E-07	8.008581918
CACNA2D3	-0.905528047	-5.17E-16	-5.501812102	4.48E-08	4.56E-07	8.006572216
PVR	-0.905524794	5.02E-16	-5.501791898	4.48E-08	4.56E-07	8.006464786
TRIM29	-0.905479512	2.40E-16	-5.501510667	4.49E-08	4.56E-07	8.004969464
PLEKHA8P1	0.905236808	-2.16E-16	5.500003347	4.53E-08	4.59E-07	7.996956212
SERPINB3	-0.90521715	-3.83E-16	-5.499881265	4.53E-08	4.59E-07	7.996307291
GSTA1	-0.905195618	1.43E-15	-5.499747538	4.54E-08	4.59E-07	7.995596483
VPS45	0.904804409	1.53E-15	5.49731799	4.60E-08	4.65E-07	7.982685451
RND3	-0.904634303	2.33E-16	-5.496261593	4.62E-08	4.68E-07	7.977073278
EML3	-0.904417095	-3.98E-16	-5.494912694	4.66E-08	4.71E-07	7.969908675
PSMA7	0.904392322	8.49E-16	5.494758856	4.66E-08	4.71E-07	7.969091678
SLC43A3	0.904317456	-5.49E-16	5.49429393	4.67E-08	4.72E-07	7.966622704
HSPA13	0.904140278	3.31E-16	5.493193652	4.70E-08	4.74E-07	7.960780505
TARS	0.90402183	5.52E-16	5.492458095	4.72E-08	4.76E-07	7.956875513
CHKB-CPT1B	0.903878247	1.61E-16	5.491566461	4.75E-08	4.78E-07	7.952142591
SCO2	0.903734711	-1.85E-16	5.490675134	4.77E-08	4.79E-07	7.94741203
HOMER2	-0.903726824	-4.01E-16	-5.490626151	4.77E-08	4.79E-07	7.947152086
SCN5A	-0.903441243	3.57E-16	-5.488852778	4.82E-08	4.83E-07	7.937742486
TEX10	0.90344089	-1.81E-15	5.488850586	4.82E-08	4.83E-07	7.937730862
LINC00115	0.903428762	-3.36E-16	5.488775273	4.82E-08	4.83E-07	7.937331312
RPL23	-0.90340419	-3.93E-16	-5.488622689	4.82E-08	4.83E-07	7.936521841
PSMA4	0.903324113	-5.15E-16	5.48812544	4.84E-08	4.84E-07	7.933884042
UBE2Q1	0.903172511	1.53E-15	5.48718406	4.86E-08	4.87E-07	7.928890853
MIS18BP1	0.902751556	-5.82E-16	5.484570169	4.93E-08	4.93E-07	7.915030762
GS1-111G14.1	-0.902731786	9.86E-17	-5.484447409	4.94E-08	4.93E-07	7.914379984
EFHD2	0.902699486	-6.32E-16	5.48424685	4.94E-08	4.93E-07	7.913316813
MOS	-0.902579584	2.64E-18	-5.483502339	4.96E-08	4.95E-07	7.90937044
GNPDA1	0.90226957	-3.00E-16	5.481577408	5.02E-08	5.00E-07	7.899169478
MAFB	-0.902120659	3.34E-16	-5.480652803	5.04E-08	5.02E-07	7.894270856
FLRT2	-0.901765513	-3.22E-18	-5.478447711	5.10E-08	5.08E-07	7.88259131
SERPINB13	-0.901749443	-1.34E-16	-5.478347937	5.11E-08	5.08E-07	7.882062948
CAMK2B	-0.901656173	2.88E-16	-5.477768832	5.12E-08	5.09E-07	7.878996446
TRAIP	0.901594541	-1.20E-15	5.477386174	5.13E-08	5.10E-07	7.876970347
AGO3	0.901494345	-3.63E-16	5.476764075	5.15E-08	5.11E-07	7.873676743
BID	0.901292163	-5.06E-16	5.475508783	5.19E-08	5.14E-07	7.867031895
CELSR2	-0.90101531	-1.47E-15	-5.473789909	5.24E-08	5.19E-07	7.857935453
MYOZ1	-0.900968499	-5.21E-16	-5.47349928	5.24E-08	5.19E-07	7.856397686
SHC1	0.900753829	4.24E-16	5.472166511	5.28E-08	5.23E-07	7.849346783
TRIM27	0.900707354	-1.12E-15	5.471877974	5.29E-08	5.23E-07	7.847820516
TIPARP	-0.900100956	6.45E-17	-5.468113286	5.40E-08	5.34E-07	7.827913632
SNX5	0.899833725	2.17E-15	5.466454295	5.45E-08	5.38E-07	7.819145395
ADA	0.89946359	4.23E-16	5.464156526	5.52E-08	5.45E-07	7.807005234
GPN3	0.898965613	2.74E-16	5.461065213	5.62E-08	5.54E-07	7.790680123
KPNB1	0.898847942	1.36E-15	5.460334762	5.64E-08	5.55E-07	7.78682393
SMURF2	0.89863313	-1.73E-16	5.459001314	5.68E-08	5.59E-07	7.779785674
NRD1	0.898483369	-5.48E-16	5.458071678	5.71E-08	5.62E-07	7.774879801
SNW1	0.898180733	1.92E-16	5.456193114	5.77E-08	5.67E-07	7.764968694
MIR6824	0.898159356	4.21E-16	5.456060425	5.77E-08	5.67E-07	7.764268764
SNX19	-0.898083243	-2.11E-16	-5.455587969	5.79E-08	5.68E-07	7.761776709
ZNF93	-0.897816693	-9.15E-16	-5.453933456	5.84E-08	5.73E-07	7.753051299
VWA5A	-0.897763829	-3.23E-16	-5.453605323	5.85E-08	5.73E-07	7.751321121
NUCKS1	0.897702644	6.74E-16	5.453225541	5.87E-08	5.74E-07	7.749318737
FST	0.897594359	8.46E-16	5.452553418	5.89E-08	5.76E-07	7.745775323
GLI1	-0.897340975	4.54E-16	-5.450980675	5.94E-08	5.81E-07	7.737485503
U2AF1	0.897180311	-1.37E-16	5.449983458	5.97E-08	5.83E-07	7.732230425
SLC48A1	-0.897063783	-2.11E-15	-5.449260196	5.99E-08	5.85E-07	7.728419593
TMEM254	-0.896641065	-6.14E-16	-5.446636522	6.08E-08	5.93E-07	7.714599654
CD163	0.896637519	2.93E-16	5.446614513	6.08E-08	5.93E-07	7.71448375
HN1L	0.896603693	1.53E-15	5.446404574	6.09E-08	5.93E-07	7.713378197
SMPD1	-0.89658529	-6.30E-16	-5.44629035	6.09E-08	5.93E-07	7.712776701
TNFRSF10B	0.896377341	8.73E-16	5.444999717	6.14E-08	5.97E-07	7.705981172
FUT8	0.896227321	-9.12E-18	5.444068629	6.17E-08	5.99E-07	7.701079704
ASMT	-0.896170888	1.33E-15	-5.443718386	6.18E-08	6.00E-07	7.699236146
HOXC4	0.896167587	5.01E-16	5.443697902	6.18E-08	6.00E-07	7.699128329
LY6G6C	-0.896082666	3.23E-16	-5.443170849	6.20E-08	6.01E-07	7.69635433
AGRN	0.896012651	-8.98E-16	5.442736317	6.21E-08	6.02E-07	7.694067485
CBX5	0.895671328	5.62E-16	5.440617994	6.29E-08	6.09E-07	7.682921721
SLC52A2	0.895020721	9.38E-16	5.436580334	6.43E-08	6.22E-07	7.661688676
CNOT7	0.894681269	-1.58E-15	5.43447378	6.50E-08	6.29E-07	7.650616829
LOC101928916	0.894429857	4.46E-16	5.432913608	6.56E-08	6.34E-07	7.642419354
KRT6B	-0.893937651	3.02E-16	-5.429859239	6.67E-08	6.44E-07	7.626377581
CROCCP2	0.893813151	7.59E-16	5.429086676	6.70E-08	6.46E-07	7.622321394
RNF170	-0.89379833	-4.22E-16	-5.428994713	6.70E-08	6.46E-07	7.621838596
CYP2C19	-0.89356743	-5.99E-17	-5.427561919	6.75E-08	6.51E-07	7.614317575
ME2	0.893523898	1.31E-15	5.427291796	6.76E-08	6.51E-07	7.612899862
CNTRL	0.893191016	-3.48E-16	5.425226235	6.84E-08	6.58E-07	7.602061182
RHEB	0.89293292	-2.05E-16	5.42362476	6.90E-08	6.63E-07	7.593660435
FBXO46	0.892825781	-8.47E-16	5.422959978	6.93E-08	6.65E-07	7.590173929
RAI14	0.892269832	2.94E-16	5.419510463	7.06E-08	6.77E-07	7.572089233
SLC7A6	0.891925025	-3.57E-16	5.417371099	7.14E-08	6.85E-07	7.560878771
NMU	-0.89186485	-6.78E-17	-5.416997747	7.16E-08	6.85E-07	7.558922805
KRT33B	-0.891863879	3.39E-16	-5.416991722	7.16E-08	6.85E-07	7.558891244
ARHGEF28	-0.8915028	2.67E-16	-5.414751466	7.24E-08	6.93E-07	7.547157427
RPL18AP16	-0.891360956	9.12E-16	-5.413871436	7.28E-08	6.96E-07	7.542549353
SSBP2	-0.891095221	4.96E-16	-5.41222278	7.34E-08	7.02E-07	7.53391848
SDC4	0.890807733	-2.94E-16	5.410439198	7.42E-08	7.08E-07	7.524584088
NXN	-0.890678304	1.77E-16	-5.409636236	7.45E-08	7.11E-07	7.52038274
AVPR2	-0.890503077	1.74E-16	-5.408549152	7.49E-08	7.15E-07	7.514695732
C4orf46	-0.890074679	-8.66E-16	-5.405891495	7.60E-08	7.25E-07	7.500796981
LOC100506124	-0.889992169	-4.31E-16	-5.405379635	7.62E-08	7.26E-07	7.498120854
ZC3H7A	0.889635418	7.51E-17	5.403166531	7.72E-08	7.34E-07	7.486553024
MIR21	0.889328023	3.14E-16	5.401259648	7.80E-08	7.42E-07	7.476589437
TECR	-0.888775269	-1.14E-15	-5.397830828	7.95E-08	7.55E-07	7.458682104
MSRB1	0.88851939	1.47E-15	5.396243615	8.01E-08	7.61E-07	7.450396425
LRCH3	0.88843968	3.37E-16	5.395749183	8.04E-08	7.62E-07	7.447815832
AATF	0.888427734	-8.29E-16	5.395675083	8.04E-08	7.62E-07	7.447429098
AGL	0.888395802	7.63E-16	5.395477011	8.05E-08	7.63E-07	7.44639538
UBAP2	0.88813593	-2.15E-16	5.39386508	8.12E-08	7.69E-07	7.437984196
FYCO1	-0.887726168	-5.45E-16	-5.39132346	8.23E-08	7.79E-07	7.424726714
USP33	0.887543564	7.63E-16	5.39019086	8.28E-08	7.83E-07	7.418820823
PRDM11	-0.887241463	1.45E-16	-5.388317099	8.37E-08	7.91E-07	7.409052795
DIABLO	0.887195229	1.96E-15	5.388030343	8.38E-08	7.91E-07	7.407558207
RAB3D	-0.886970749	2.84E-16	-5.386638055	8.45E-08	7.97E-07	7.400302602
NMB	0.886939622	-1.13E-15	5.386444995	8.45E-08	7.97E-07	7.399296655
MUS81	0.886743064	-1.05E-15	5.385225913	8.51E-08	8.02E-07	7.392945367
CBLB	0.886727841	-4.99E-16	5.385131495	8.51E-08	8.02E-07	7.392453519
FAM107A	-0.886617726	6.30E-16	-5.384448554	8.55E-08	8.04E-07	7.388896129
ELL2	-0.886427137	-3.02E-16	-5.383266515	8.60E-08	8.09E-07	7.382739997
ATP10B	-0.886338798	5.00E-16	-5.382718637	8.63E-08	8.11E-07	7.379887055
LSM4	0.886243788	-1.11E-15	5.382129394	8.66E-08	8.13E-07	7.376819024
GUSBP11	0.885778092	4.26E-16	5.37924124	8.79E-08	8.25E-07	7.361785836
NMI	0.885676542	-4.85E-16	5.37861146	8.82E-08	8.27E-07	7.358508781
IRF1	0.885518573	3.70E-16	5.377631792	8.87E-08	8.31E-07	7.353411819
ABCC5	0.885479054	5.97E-16	5.377386715	8.88E-08	8.31E-07	7.352136883
XRCC3	0.885472049	-8.90E-16	5.377343272	8.88E-08	8.31E-07	7.351910894
TAF1D	0.885434955	-6.02E-16	5.377113229	8.89E-08	8.31E-07	7.350714231
QDPR	-0.885387053	-1.78E-16	-5.376816166	8.91E-08	8.32E-07	7.349169006
AHNAK2	-0.885327719	3.49E-16	-5.376448205	8.93E-08	8.33E-07	7.347255107
LOC101929240	0.885113633	-1.66E-15	5.37512056	8.99E-08	8.39E-07	7.340350583
ATHL1	0.885066671	-1.60E-17	5.374829333	9.01E-08	8.40E-07	7.338836253
MYL5	-0.884723831	-1.61E-16	-5.372703277	9.11E-08	8.49E-07	7.327783507
SDCCAG3	0.884362781	6.12E-16	5.370464354	9.22E-08	8.58E-07	7.316148524
LSAMP	-0.884164009	7.53E-16	-5.369231762	9.28E-08	8.63E-07	7.309745116
PLD1	-0.884152119	-1.03E-15	-5.369158031	9.29E-08	8.63E-07	7.309362123
DENND3	0.884078741	-5.23E-16	5.368703018	9.31E-08	8.65E-07	7.306998681
DLGAP2	-0.882455305	-7.34E-16	-5.358636771	9.83E-08	9.13E-07	7.254761405
RPS6KA1	0.882305776	7.85E-17	5.357709663	9.88E-08	9.17E-07	7.249955038
MEIS2	-0.882274427	-6.55E-16	-5.357515292	9.89E-08	9.17E-07	7.248947472
NCK2	-0.882063256	1.55E-15	-5.356206014	9.96E-08	9.23E-07	7.242161434
DCLRE1B	0.882054731	-4.56E-17	5.356153159	9.97E-08	9.23E-07	7.241887518
TUBB	0.88197605	1.97E-16	5.355665337	9.99E-08	9.24E-07	7.239359549
GPT	-0.881866091	-1.66E-15	-5.354983589	1.00E-07	9.27E-07	7.235826994
STIM1	-0.881853223	3.60E-16	-5.35490381	1.00E-07	9.27E-07	7.235413639
ZNF205-AS1	-0.881742615	-6.00E-16	-5.354218046	1.01E-07	9.30E-07	7.231860761
SLC52A1	0.881551802	-6.90E-16	5.353035032	1.01E-07	9.35E-07	7.225732702
ECM1	-0.881463356	-8.08E-18	-5.352486684	1.02E-07	9.37E-07	7.222892679
NHP2P2	-0.881294571	-5.24E-16	-5.35144026	1.02E-07	9.42E-07	7.217473776
PLXDC2	-0.880977732	2.64E-16	-5.349475971	1.03E-07	9.51E-07	7.207304458
ITGA10	-0.880774849	-5.51E-16	-5.348218196	1.04E-07	9.57E-07	7.200794706
LPPR3	-0.880732289	-9.53E-16	-5.347954345	1.04E-07	9.58E-07	7.199429306
TXLNA	0.880478625	3.47E-16	5.34638178	1.05E-07	9.65E-07	7.191292777
HTR4	-0.879673704	1.53E-16	-5.341391939	1.08E-07	9.91E-07	7.165490279
ABHD3	0.879614711	-6.99E-16	5.341026245	1.08E-07	9.92E-07	7.163600177
FZD10	-0.879302882	1.17E-16	-5.339093251	1.09E-07	1.00E-06	7.153611516
BRD4	0.879097896	4.53E-16	5.337822585	1.10E-07	1.01E-06	7.147047293
POF1B	-0.878962347	-2.04E-16	-5.336982359	1.11E-07	1.01E-06	7.142707532
LOC81691	0.878962293	-9.45E-17	5.336982024	1.11E-07	1.01E-06	7.142705804
TSPYL1	-0.878689308	-9.72E-16	-5.335289894	1.12E-07	1.02E-06	7.133967952
TSNAX	0.878584956	2.66E-16	5.33464307	1.12E-07	1.02E-06	7.130628573
A1CF	-0.878360589	-3.73E-16	-5.333252336	1.13E-07	1.03E-06	7.123449901
HCRT	-0.878246772	-2.19E-17	-5.332546856	1.13E-07	1.03E-06	7.11980905
VEGFA	0.877548973	-1.94E-16	5.328221752	1.16E-07	1.06E-06	7.097498083
TMEM134	-0.877522705	-7.23E-16	-5.328058947	1.16E-07	1.06E-06	7.096658594
NOLC1	0.877414371	-1.99E-15	5.32738749	1.16E-07	1.06E-06	7.093196553
FAM69A	0.877409065	-4.12E-16	5.327354603	1.16E-07	1.06E-06	7.093026996
CCT3	0.877260227	1.47E-15	5.326432113	1.17E-07	1.06E-06	7.088271336
CERS4	-0.877256696	-6.22E-16	-5.326410228	1.17E-07	1.06E-06	7.088158523
BNIP3	-0.877180935	-5.24E-16	-5.325940666	1.17E-07	1.07E-06	7.085738135
WNT5A	-0.87706646	-4.98E-16	-5.325231166	1.18E-07	1.07E-06	7.082081349
HIST1H3A	0.876816322	-4.04E-16	5.323680864	1.19E-07	1.08E-06	7.07409267
DPEP1	-0.876811921	8.13E-16	-5.323653589	1.19E-07	1.08E-06	7.073952145
CDK5RAP1	0.876802695	-1.49E-15	5.323596409	1.19E-07	1.08E-06	7.073657539
NUP50	0.876607822	9.03E-16	5.322388646	1.20E-07	1.08E-06	7.0674356
RAB7A	0.87660222	-8.74E-16	5.322353929	1.20E-07	1.08E-06	7.067256773
METTL17	0.876508715	1.21E-15	5.32177442	1.20E-07	1.08E-06	7.064271863
MAP7	0.876412186	-6.16E-16	5.321176176	1.20E-07	1.09E-06	7.061190777
CEL	0.875848817	-2.43E-16	5.317684737	1.23E-07	1.11E-06	7.043215737
PSPC1	0.875819604	5.97E-16	5.317503695	1.23E-07	1.11E-06	7.042283985
SUMO3	0.875762473	9.61E-16	5.317149636	1.23E-07	1.11E-06	7.040461868
CHST15	0.875384026	-7.18E-16	5.314804334	1.25E-07	1.12E-06	7.028395025
NSUN5	0.875235407	-1.03E-15	5.313883332	1.25E-07	1.13E-06	7.023657764
CCT8	0.875220176	1.94E-18	5.313788945	1.25E-07	1.13E-06	7.023172318
TEX30	0.87517394	2.25E-16	5.313502421	1.25E-07	1.13E-06	7.021698741
GCAT	-0.875105332	-7.34E-16	-5.31307726	1.26E-07	1.13E-06	7.019512299
SSRP1	0.874875396	-1.66E-15	5.311652362	1.27E-07	1.14E-06	7.012185817
ERVH-6	-0.87483128	1.27E-15	-5.311378982	1.27E-07	1.14E-06	7.01078038
PRKACA	0.874649726	-1.44E-15	5.310253924	1.28E-07	1.14E-06	7.004997218
PACSIN2	0.874629456	-1.52E-15	5.310128313	1.28E-07	1.14E-06	7.004351607
GINS4	0.874564235	3.50E-16	5.309724158	1.28E-07	1.15E-06	7.002274458
C6orf106	0.874347149	5.37E-16	5.308378941	1.29E-07	1.15E-06	6.995361812
FCGR1B	0.874192209	2.58E-16	5.307418837	1.30E-07	1.16E-06	6.990429163
RBM14	0.874142146	1.47E-15	5.307108618	1.30E-07	1.16E-06	6.988835564
CASP4	-0.87407747	3.46E-17	-5.306707856	1.30E-07	1.16E-06	6.986776971
YARS	0.873986172	1.77E-15	5.306142128	1.31E-07	1.16E-06	6.983871251
ARG2	-0.873635563	3.78E-16	-5.303969611	1.32E-07	1.18E-06	6.972715432
PRIM2	0.873352799	-2.46E-16	5.302217525	1.33E-07	1.19E-06	6.963721704
MYOM2	-0.873152419	-4.97E-16	-5.300975937	1.34E-07	1.19E-06	6.957350167
SLC17A3	-0.872980808	-2.24E-17	-5.299912622	1.35E-07	1.20E-06	6.951894625
IGF2BP2	0.872870981	3.84E-16	5.299232135	1.35E-07	1.20E-06	6.948403801
TRAM2	0.872710086	3.44E-16	5.298235238	1.36E-07	1.21E-06	6.943290611
NCOA1	-0.87266713	-1.89E-15	-5.297969084	1.36E-07	1.21E-06	6.941925637
CCL18	0.8720069	-2.50E-16	5.293878459	1.39E-07	1.24E-06	6.920955057
PMS2P8	0.871671428	3.11E-16	5.291800025	1.41E-07	1.25E-06	6.910305925
NCSTN	0.871567467	1.02E-15	5.291155942	1.41E-07	1.25E-06	6.907006692
SLC7A7	0.871140834	5.43E-18	5.288512807	1.43E-07	1.27E-06	6.893471618
HTATSF1	0.871074674	-9.42E-16	5.28810293	1.44E-07	1.27E-06	6.89137328
FUS	0.870937017	-6.57E-16	5.28725012	1.44E-07	1.28E-06	6.887007886
KALP	-0.870538045	-1.22E-15	-5.284778463	1.46E-07	1.29E-06	6.874359688
MUC1	0.870190612	-5.85E-16	5.282626156	1.48E-07	1.31E-06	6.863350318
AKAP8	0.87004159	-1.15E-15	5.281702997	1.49E-07	1.31E-06	6.858629542
ARFGAP3	0.869665169	-3.78E-16	5.279371189	1.51E-07	1.33E-06	6.846708855
CEP63	0.869292782	4.86E-16	5.277064434	1.53E-07	1.34E-06	6.834921215
EFNB3	-0.869138219	-5.66E-16	-5.27610701	1.53E-07	1.35E-06	6.830030176
TRIO	0.868604489	6.08E-16	5.272800956	1.56E-07	1.37E-06	6.813147622
MLLT4-AS1	-0.868048662	-1.03E-16	-5.269358156	1.59E-07	1.40E-06	6.795577559
TSG101	-0.868016163	1.51E-15	-5.269156864	1.59E-07	1.40E-06	6.794550624
BSPRY	-0.867767955	-2.19E-16	-5.267619506	1.60E-07	1.41E-06	6.78670868
NXT1	0.867723294	-1.53E-15	5.267342883	1.61E-07	1.41E-06	6.785297884
MAGOHB	0.867713378	-1.74E-16	5.267281469	1.61E-07	1.41E-06	6.784984674
IGF2BP3	0.86764754	2.07E-16	5.266873689	1.61E-07	1.41E-06	6.782905117
REC8	0.867622186	3.25E-16	5.26671665	1.61E-07	1.41E-06	6.782104305
TRIM45	0.867307194	-8.53E-16	5.264765709	1.63E-07	1.43E-06	6.772157505
VAMP2	-0.866879047	4.52E-16	-5.262113991	1.65E-07	1.45E-06	6.758643492
HPGDS	-0.866642388	-7.46E-16	-5.260648283	1.67E-07	1.46E-06	6.751176572
HNRNPM	0.866620307	-8.25E-16	5.260511528	1.67E-07	1.46E-06	6.750479991
CXCL8	0.866551691	-1.60E-15	5.260086574	1.67E-07	1.46E-06	6.748315529
PCDHGB6	-0.866436215	-1.53E-15	-5.259371405	1.68E-07	1.46E-06	6.744673262
TMEM159	-0.866392352	-3.29E-16	-5.259099757	1.68E-07	1.46E-06	6.743289916
MANSC1	-0.86614629	-4.81E-17	-5.257575863	1.69E-07	1.47E-06	6.735530882
GLA	0.866036366	-5.33E-16	5.256895102	1.70E-07	1.48E-06	6.732065427
APP	0.866027128	-2.87E-16	5.25683789	1.70E-07	1.48E-06	6.731774207
FAF2	0.865789943	-2.24E-15	5.255369013	1.71E-07	1.49E-06	6.72429835
HUWE1	-0.865683383	6.11E-16	-5.2547091	1.72E-07	1.49E-06	6.720940369
GM2A	-0.865681198	7.15E-16	-5.254695571	1.72E-07	1.49E-06	6.720871531
BTN2A3P	-0.865663774	6.85E-16	-5.254587665	1.72E-07	1.49E-06	6.720322489
METTL3	0.865549612	-4.51E-16	5.253880681	1.73E-07	1.50E-06	6.716725518
COPG1	0.865457273	1.99E-17	5.253308843	1.73E-07	1.50E-06	6.713816478
VCPKMT	0.865347911	1.73E-16	5.252631595	1.74E-07	1.50E-06	6.710371594
RPS4Y1	-0.865337013	-7.26E-16	-5.252564106	1.74E-07	1.50E-06	6.71002833
SUV39H1	0.865310078	8.58E-17	5.252397304	1.74E-07	1.51E-06	6.709179947
EHF	-0.865154247	-1.18E-17	-5.251432296	1.75E-07	1.51E-06	6.704272292
SSX2IP	0.86513601	4.00E-16	5.251319362	1.75E-07	1.51E-06	6.703698008
STAP2	-0.864738869	8.87E-16	-5.248860055	1.77E-07	1.53E-06	6.691195095
GTF2H2	0.864497867	3.58E-16	5.247367671	1.79E-07	1.54E-06	6.683610681
EIF4EBP1	0.864459524	3.03E-16	5.247130242	1.79E-07	1.54E-06	6.682404238
PTPLAD1	0.864419726	-1.34E-16	5.246883796	1.79E-07	1.54E-06	6.681152037
SPX	-0.864338835	5.12E-16	-5.246382894	1.80E-07	1.55E-06	6.678607102
DDAH2	-0.864056766	-2.68E-16	-5.244636267	1.81E-07	1.56E-06	6.66973483
GTF3C1	-0.864020226	-1.45E-15	-5.244410005	1.82E-07	1.56E-06	6.668585704
MTDH	0.863960973	-1.34E-15	5.244043101	1.82E-07	1.56E-06	6.666722395
PXDN	0.863885698	-5.51E-16	5.24357699	1.82E-07	1.57E-06	6.664355447
CCL8	0.863602304	-5.01E-16	5.241822213	1.84E-07	1.58E-06	6.65544636
IL22	-0.863514169	-4.85E-16	-5.241276488	1.85E-07	1.58E-06	6.652676272
ATAD5	0.863489252	8.01E-17	5.241122202	1.85E-07	1.58E-06	6.651893168
DOPEY2	-0.863279181	-3.76E-16	-5.239821473	1.86E-07	1.59E-06	6.645292
CX3CR1	-0.863238569	2.88E-16	-5.239570012	1.86E-07	1.59E-06	6.644016021
COL21A1	-0.863052938	-3.22E-16	-5.238420628	1.87E-07	1.60E-06	6.638184505
ZNF675	-0.862974381	2.32E-16	-5.237934227	1.88E-07	1.61E-06	6.63571707
USP9X	0.862753315	-8.00E-16	5.236565467	1.89E-07	1.62E-06	6.628774747
SNRPN	-0.862710812	1.08E-15	-5.236302303	1.90E-07	1.62E-06	6.627440181
PSMB1	0.862091911	2.01E-15	5.232470421	1.93E-07	1.65E-06	6.608015154
VCAM1	0.862085411	-2.67E-17	5.232430173	1.93E-07	1.65E-06	6.607811196
DUSP14	-0.861795387	-4.09E-17	-5.230634566	1.95E-07	1.66E-06	6.598713461
RPL27A	-0.861161214	8.58E-16	-5.226708382	1.99E-07	1.70E-06	6.578831249
UBE2A	0.860716367	7.95E-16	5.22395442	2.02E-07	1.72E-06	6.564893732
RPL32	-0.860695071	2.12E-15	-5.22382258	2.02E-07	1.72E-06	6.564226678
DSP	-0.86068228	8.54E-16	-5.223743398	2.03E-07	1.72E-06	6.563826062
HLF	-0.860655551	-3.62E-16	-5.223577927	2.03E-07	1.72E-06	6.562988888
SIAH1	0.860159646	-1.61E-15	5.220507989	2.06E-07	1.75E-06	6.547461636
FNDC4	-0.86014551	1.08E-15	-5.22042048	2.06E-07	1.75E-06	6.547019156
SEC22A	0.859980384	-5.76E-17	5.219398281	2.07E-07	1.76E-06	6.541851066
PLK2	-0.859746762	7.36E-16	-5.21795208	2.09E-07	1.77E-06	6.534540944
JUP	0.859713935	-4.67E-16	5.217748874	2.09E-07	1.77E-06	6.533513957
DEFB4A	-0.859309284	-5.04E-16	-5.215244006	2.12E-07	1.79E-06	6.520857658
ARPC2	-0.858870387	-1.68E-16	-5.212527229	2.15E-07	1.82E-06	6.507137256
OVOL1	-0.858868902	1.19E-15	-5.212518036	2.15E-07	1.82E-06	6.50709084
LOC220077	-0.858744108	-3.55E-17	-5.211745579	2.16E-07	1.82E-06	6.503190997
GABPB1	0.858566272	9.97E-16	5.210644804	2.17E-07	1.83E-06	6.497634563
RNU86	-0.858467426	1.04E-15	-5.210032975	2.18E-07	1.84E-06	6.49454669
GSS	0.858259798	-1.69E-15	5.20874782	2.19E-07	1.85E-06	6.48806171
DNAJC8	0.857710918	-1.70E-15	5.20535051	2.23E-07	1.88E-06	6.470926053
ASCL3	-0.857688646	7.43E-16	-5.205212656	2.23E-07	1.88E-06	6.47023096
GTPBP4	0.85741878	-2.96E-16	5.203542364	2.25E-07	1.90E-06	6.461810342
DCUN1D2	0.857344996	-8.37E-16	5.203085695	2.26E-07	1.90E-06	6.45950854
SUGP2	0.857067331	-1.31E-15	5.20136717	2.28E-07	1.92E-06	6.4508482
MLEC	0.85659261	-9.65E-16	5.198429107	2.32E-07	1.95E-06	6.43604848
IFNA10	-0.856383491	9.80E-16	-5.197134891	2.33E-07	1.96E-06	6.429531759
PRPF40A	0.85634872	3.51E-16	5.196919702	2.33E-07	1.96E-06	6.428448375
ABCG4	-0.856268636	-4.23E-16	-5.196424073	2.34E-07	1.96E-06	6.425953264
EIF2S2	0.855753936	-6.39E-16	5.193238762	2.38E-07	1.99E-06	6.409923118
DYNLT3	-0.85574614	-2.55E-16	-5.193190513	2.38E-07	1.99E-06	6.409680375
RPS5	-0.855642361	-9.17E-16	-5.192548273	2.39E-07	2.00E-06	6.406449463
RNF138	0.855523273	1.10E-15	5.191811298	2.40E-07	2.01E-06	6.40274244
HIST1H2BN	-0.854795703	-4.86E-16	-5.187308863	2.46E-07	2.05E-06	6.38010593
DNM1	0.8547288	-2.16E-16	5.186894853	2.46E-07	2.06E-06	6.378025397
NFATC3	0.854661794	1.36E-15	5.186480211	2.47E-07	2.06E-06	6.375941844
OSBPL1A	-0.854591457	2.76E-16	-5.186044965	2.47E-07	2.06E-06	6.373754929
RPL31	-0.854347202	-1.66E-15	-5.184533506	2.49E-07	2.08E-06	6.366161906
CTSG	-0.854314862	9.87E-17	-5.18433339	2.49E-07	2.08E-06	6.365156754
C6orf62	0.85416323	1.19E-15	5.183395102	2.51E-07	2.09E-06	6.360444376
GSN-AS1	-0.854030151	-4.94E-16	-5.182571625	2.52E-07	2.09E-06	6.356309293
ANXA9	-0.853177828	1.65E-16	-5.177297749	2.59E-07	2.15E-06	6.329841533
SGK1	-0.852732792	-8.89E-16	-5.174544144	2.63E-07	2.18E-06	6.316032433
SPRY1	-0.852531324	-4.87E-16	-5.17329761	2.64E-07	2.20E-06	6.309783486
COLGALT1	0.852306271	1.36E-15	5.171905178	2.66E-07	2.21E-06	6.302804861
MSN	0.852108328	1.21E-16	5.170680495	2.68E-07	2.22E-06	6.296668454
ETV2	-0.851951485	-1.03E-16	-5.169710108	2.69E-07	2.23E-06	6.291807219
MDM1	0.851309065	4.87E-16	5.165735575	2.75E-07	2.28E-06	6.271905605
PRKDC	0.851307444	-5.66E-16	5.165725549	2.75E-07	2.28E-06	6.271855421
TIAM2	-0.851124781	3.96E-17	-5.164595479	2.77E-07	2.29E-06	6.266199537
FAF1	0.851069161	-9.92E-16	5.164251382	2.77E-07	2.29E-06	6.264477601
C12orf43	0.850897442	5.29E-16	5.163189035	2.79E-07	2.30E-06	6.259162091
RAB2A	-0.85083835	2.35E-16	-5.162823466	2.79E-07	2.31E-06	6.257333185
DFFB	0.850603198	6.45E-17	5.161368713	2.81E-07	2.32E-06	6.250056452
HNRNPD	0.850387468	3.57E-16	5.160034141	2.83E-07	2.34E-06	6.243382597
CCDC6	-0.850232105	-9.55E-16	-5.159073027	2.85E-07	2.35E-06	6.238577338
USP34	0.849964968	1.15E-15	5.157420476	2.87E-07	2.37E-06	6.230317131
KIF3B	0.849527501	1.43E-15	5.154714302	2.91E-07	2.40E-06	6.216795932
TBCCD1	0.849457936	-2.79E-16	5.154283976	2.92E-07	2.40E-06	6.214646468
SLC6A10P	0.849429043	-3.24E-16	5.154105248	2.92E-07	2.40E-06	6.213753779
HEY1	0.849386649	-5.17E-16	5.153843008	2.93E-07	2.41E-06	6.212444026
APOL1	0.849165769	4.76E-16	5.152476685	2.95E-07	2.42E-06	6.20562099
PLAUR	0.84916005	-4.18E-16	5.152441309	2.95E-07	2.42E-06	6.205444357
ZSWIM8	-0.848968752	1.34E-15	-5.151257991	2.97E-07	2.43E-06	6.199536645
PLA2G6	-0.848448416	-9.59E-16	-5.148039424	3.02E-07	2.47E-06	6.183474552
FLCN	0.848367564	3.67E-16	5.147539313	3.03E-07	2.48E-06	6.180979643
LOC100996782	-0.848241548	-1.22E-15	-5.146759855	3.04E-07	2.49E-06	6.177091611
EWSR1	0.8475964	1.23E-15	5.142769471	3.10E-07	2.54E-06	6.157195965
CLEC3B	-0.847380775	1.74E-16	-5.141435816	3.12E-07	2.55E-06	6.150549806
PIK3C2B	-0.84680089	7.20E-16	-5.1378493	3.18E-07	2.60E-06	6.132684922
SP100	-0.846727853	1.14E-15	-5.137397586	3.19E-07	2.60E-06	6.130435728
HNRNPAB	0.846477857	-3.64E-16	5.135851441	3.22E-07	2.62E-06	6.122738538
TCEB1	0.846434173	-1.48E-16	5.135581272	3.22E-07	2.63E-06	6.121393782
GPR89A	0.846201203	1.92E-15	5.134140461	3.24E-07	2.64E-06	6.114223342
YWHAZ	-0.845896596	-1.25E-15	-5.132256633	3.28E-07	2.67E-06	6.104851074
6-Mar	0.845885314	3.85E-17	5.132186865	3.28E-07	2.67E-06	6.10450403
ARPC5	0.845663529	-8.15E-16	5.130815272	3.30E-07	2.68E-06	6.097682365
C1orf174	0.845654579	1.35E-15	5.130759926	3.30E-07	2.68E-06	6.097407134
NARF	0.845523865	-2.44E-16	5.129951554	3.32E-07	2.69E-06	6.093387531
TF	-0.845050222	3.56E-16	-5.127022492	3.37E-07	2.73E-06	6.078827958
VIPR1	-0.844781167	-3.59E-16	-5.125358671	3.40E-07	2.76E-06	6.070561122
MOSPD3	-0.844755734	4.14E-16	-5.125201398	3.40E-07	2.76E-06	6.069779826
CKAP5	0.844242033	2.35E-16	5.122024783	3.46E-07	2.80E-06	6.054004172
MSH2	0.844175504	-2.95E-16	5.12161339	3.46E-07	2.81E-06	6.051961807
RNF186	-0.844138919	-1.03E-15	-5.121387161	3.47E-07	2.81E-06	6.050838756
WNT4	-0.844061653	4.29E-16	-5.120909379	3.48E-07	2.81E-06	6.048467103
ALDH4A1	-0.843232524	5.85E-16	-5.115782525	3.57E-07	2.89E-06	6.023031374
UBE2L6	0.842899096	6.95E-16	5.11372088	3.61E-07	2.92E-06	6.012809897
SYNE2	0.842804415	-3.89E-16	5.113135459	3.62E-07	2.92E-06	6.009908149
TUBB6	-0.842679898	-1.42E-16	-5.112365565	3.63E-07	2.93E-06	6.00609251
XAF1	0.842356178	3.89E-16	5.11036402	3.67E-07	2.96E-06	5.996175324
TIAM1	-0.842197186	-8.42E-16	-5.109381001	3.69E-07	2.98E-06	5.991306061
BMP4	-0.842179123	-1.91E-16	-5.10926932	3.69E-07	2.98E-06	5.990752922
TARDBP	0.842057347	-9.04E-16	5.108516405	3.71E-07	2.98E-06	5.987024141
OR7E14P	-0.841454479	-1.41E-16	-5.104789099	3.78E-07	3.04E-06	5.968572593
ZNF165	0.841435002	-1.85E-16	5.104668684	3.78E-07	3.04E-06	5.967976713
SUCLG1	-0.841236764	1.81E-15	-5.103443088	3.81E-07	3.06E-06	5.961912524
ZNF473	0.841119107	1.24E-15	5.102715685	3.82E-07	3.07E-06	5.958314032
LOC100506076	0.841101749	-1.76E-16	5.102608375	3.82E-07	3.07E-06	5.957783209
HNRNPH1	0.84085164	1.65E-15	5.101062125	3.85E-07	3.09E-06	5.950135643
SFTPD	-0.840818792	-1.89E-17	-5.10085905	3.86E-07	3.09E-06	5.949131429
PGAP3	-0.840659137	3.40E-16	-5.09987203	3.88E-07	3.11E-06	5.9442511
MAFF	-0.840627764	3.36E-16	-5.099678076	3.88E-07	3.11E-06	5.943292198
ABHD6	-0.840446232	-6.48E-16	-5.098555826	3.90E-07	3.12E-06	5.93774453
CAMK2A	-0.840318694	-2.58E-16	-5.097767381	3.92E-07	3.14E-06	5.933847679
PRPH2	-0.840172789	-1.32E-15	-5.096865401	3.94E-07	3.15E-06	5.929390397
UBQLN2	0.840156762	-9.52E-16	5.09676632	3.94E-07	3.15E-06	5.928900822
LAPTM4A	-0.839933707	-1.55E-15	-5.095387418	3.97E-07	3.17E-06	5.922088346
TIMM17A	0.8398929	3.74E-16	5.095135155	3.97E-07	3.17E-06	5.920842231
IGHM	0.839848136	-1.05E-16	5.094858432	3.98E-07	3.17E-06	5.919475358
AGFG2	-0.839601139	7.88E-16	-5.093331549	4.01E-07	3.20E-06	5.911934602
RFX5	0.839438325	1.92E-16	5.092325086	4.03E-07	3.21E-06	5.906965214
RPS10L	-0.839289651	-1.03E-15	-5.091406043	4.05E-07	3.22E-06	5.902428287
LAS1L	0.839014776	-4.83E-16	5.089706892	4.09E-07	3.25E-06	5.894042369
POT1	0.83899913	-4.52E-16	5.089610177	4.09E-07	3.25E-06	5.893565129
UPF2	0.83893645	1.07E-15	5.089222722	4.10E-07	3.26E-06	5.891653313
SKIL	0.83891243	-2.49E-16	5.089074249	4.10E-07	3.26E-06	5.890920743
CXCL1	0.838873277	-1.70E-16	5.088832226	4.11E-07	3.26E-06	5.889726634
DFNA5	0.838509354	4.30E-16	5.086582694	4.15E-07	3.29E-06	5.878630369
KLHL7	0.838048526	-1.50E-16	5.083734245	4.22E-07	3.34E-06	5.864586598
PLOD1	0.837632826	5.07E-16	5.081164809	4.27E-07	3.38E-06	5.851924947
RBM22	0.837257645	-1.35E-15	5.078845883	4.32E-07	3.42E-06	5.84050305
HAAO	-0.836457807	-2.13E-15	-5.073902435	4.43E-07	3.51E-06	5.816170782
ORC2	0.836453563	-1.93E-16	5.073876201	4.44E-07	3.51E-06	5.816041715
LRIF1	0.836374184	-3.01E-16	5.073385609	4.45E-07	3.51E-06	5.813628218
PPDPF	-0.836149781	1.66E-15	-5.071998727	4.48E-07	3.54E-06	5.806806578
OR2F2	-0.835992347	9.76E-16	-5.071025748	4.50E-07	3.55E-06	5.80202187
SLBP	0.83521281	1.04E-15	5.066208176	4.61E-07	3.64E-06	5.778344059
GRM6	-0.835142876	8.85E-16	-5.065775992	4.62E-07	3.65E-06	5.776220985
GZMB	0.835128499	4.00E-16	5.065687149	4.63E-07	3.65E-06	5.775784569
KDM6B	-0.835108379	-1.51E-15	-5.065562805	4.63E-07	3.65E-06	5.77517378
IGFBP3	0.835007417	-2.37E-16	5.064938881	4.64E-07	3.66E-06	5.772109225
FOXF2	0.834939653	-5.49E-16	5.064520115	4.65E-07	3.66E-06	5.770052557
SNRPB	0.834741336	8.42E-16	5.063294568	4.68E-07	3.68E-06	5.764034521
TAPBP	0.834504353	-5.50E-16	5.061830102	4.72E-07	3.71E-06	5.756845119
DLEU2	0.834276294	5.64E-16	5.0604208	4.75E-07	3.73E-06	5.749928418
TBC1D29	-0.833956957	1.40E-15	-5.058447486	4.80E-07	3.77E-06	5.74024672
RPH3A	-0.833877189	7.43E-16	-5.057954569	4.81E-07	3.78E-06	5.737828882
LGR4	-0.833833496	-2.66E-16	-5.057684581	4.82E-07	3.78E-06	5.736504643
PDSS1	0.833657194	-5.53E-16	5.056595163	4.85E-07	3.80E-06	5.731161953
STAC	-0.833389297	1.51E-16	-5.054939777	4.89E-07	3.83E-06	5.723045776
TTC12	-0.833141143	-8.27E-16	-5.053406415	4.93E-07	3.86E-06	5.715530157
PLA2G2E	-0.833068516	-1.53E-15	-5.052957658	4.94E-07	3.86E-06	5.713331033
NOTCH2	-0.832925611	-1.34E-15	-5.052074654	4.96E-07	3.88E-06	5.70900444
DTYMK	0.832874943	-4.20E-16	5.051761582	4.97E-07	3.88E-06	5.707470609
RAB38	-0.832764702	4.84E-16	-5.051080415	4.99E-07	3.89E-06	5.704133688
BIRC3	0.832759867	-2.79E-16	5.05105054	4.99E-07	3.89E-06	5.703987343
IGK	0.832737504	-7.37E-17	5.050912361	4.99E-07	3.89E-06	5.703310485
KHDRBS1	0.83261028	6.58E-16	5.050126268	5.01E-07	3.91E-06	5.699460213
ATP6V1F	-0.83258649	6.03E-17	-5.049979275	5.02E-07	3.91E-06	5.698740306
ZNF253	-0.832555875	7.16E-17	-5.04979011	5.02E-07	3.91E-06	5.697813888
KLHL24	0.832466563	8.94E-16	5.049238274	5.04E-07	3.92E-06	5.695111521
DDX58	0.832267367	-5.16E-16	5.048007503	5.07E-07	3.94E-06	5.689085397
DEFA5	-0.83218111	5.11E-16	-5.047474549	5.08E-07	3.95E-06	5.686476376
POLR2L	-0.831013069	-4.89E-16	-5.040257958	5.27E-07	4.09E-06	5.651174424
USP48	0.830824495	7.64E-16	5.039092931	5.30E-07	4.12E-06	5.645479932
AMACR	-0.830797181	-1.38E-16	-5.038924184	5.31E-07	4.12E-06	5.644655225
IFIH1	0.830730595	-1.11E-16	5.038512814	5.32E-07	4.12E-06	5.642644874
CSTF3	0.829243209	1.26E-15	5.029324179	5.58E-07	4.32E-06	5.597781491
ARC	-0.829212614	5.52E-16	-5.029135181	5.58E-07	4.32E-06	5.596859539
BAIAP2	-0.829183687	-2.13E-16	-5.02895649	5.59E-07	4.32E-06	5.5959879
HSPA6	0.829137352	4.56E-16	5.028670261	5.60E-07	4.33E-06	5.594591756
SLC35F6	-0.828817355	1.04E-15	-5.026693551	5.65E-07	4.37E-06	5.584952012
MYD88	-0.828811441	8.30E-16	-5.026657019	5.65E-07	4.37E-06	5.584773891
CLIP4	-0.828663719	4.96E-16	-5.025744509	5.68E-07	4.38E-06	5.580325155
KLK3	-0.828368254	-5.90E-16	-5.023919395	5.73E-07	4.42E-06	5.571429554
SIGMAR1	0.827958219	5.17E-16	5.021386628	5.81E-07	4.48E-06	5.559090009
CLOCK	-0.827829372	-7.48E-16	-5.02059076	5.83E-07	4.49E-06	5.55521381
CMTR1	0.827812486	-3.79E-16	5.020486459	5.83E-07	4.49E-06	5.554705866
TFEC	0.827683869	4.56E-16	5.019692019	5.86E-07	4.51E-06	5.550837289
MAPK3	-0.827532133	2.58E-15	-5.018754789	5.89E-07	4.53E-06	5.546274141
GOLGA2	-0.827489321	-3.99E-16	-5.018490352	5.89E-07	4.53E-06	5.544986814
RCC1	0.827360633	-1.87E-15	5.017695493	5.92E-07	4.55E-06	5.541117674
PARPBP	0.827221118	-5.42E-16	5.016833768	5.94E-07	4.56E-06	5.536923723
SLC12A6	-0.826770209	5.99E-17	-5.014048743	6.03E-07	4.63E-06	5.523373955
ARMC1	0.826628891	4.74E-16	5.013175915	6.06E-07	4.64E-06	5.519128948
RRAS2	0.826407747	-9.92E-16	5.011810072	6.10E-07	4.67E-06	5.512487579
JADE3	0.826233162	9.37E-16	5.010731802	6.13E-07	4.70E-06	5.507245759
DRD3	-0.826119016	5.54E-16	-5.010026819	6.15E-07	4.71E-06	5.503819196
SLC36A1	0.826083171	6.46E-16	5.009805434	6.16E-07	4.71E-06	5.502743251
ZFP64	0.826020463	-9.20E-16	5.00941815	6.17E-07	4.72E-06	5.500861135
HK1	-0.825969828	-1.46E-15	-5.009105425	6.18E-07	4.73E-06	5.499341465
CA9	0.825882435	4.04E-16	5.008565684	6.20E-07	4.74E-06	5.496718836
EED	0.825810423	9.33E-16	5.008120937	6.21E-07	4.74E-06	5.494557993
RMDN3	0.825312353	2.89E-15	5.005044919	6.31E-07	4.82E-06	5.479617949
ALDOC	-0.825288758	1.53E-16	-5.004899198	6.32E-07	4.82E-06	5.47891041
KCTD7	-0.825258352	1.11E-15	-5.00471142	6.32E-07	4.82E-06	5.477998691
JOSD1	0.825228472	1.99E-15	5.004526892	6.33E-07	4.82E-06	5.477102787
LOC100289561	0.825221092	-8.05E-16	5.004481311	6.33E-07	4.82E-06	5.476881492
FFAR3	-0.825211226	8.93E-16	-5.004420384	6.33E-07	4.82E-06	5.476585698
SRSF1	0.82509869	-1.16E-15	5.003725394	6.36E-07	4.83E-06	5.473211798
IRAK1	0.825051765	-1.25E-16	5.003435597	6.37E-07	4.84E-06	5.471805086
FTSJ3	0.824692814	-1.12E-15	5.001218863	6.44E-07	4.89E-06	5.461047348
ICOSLG	-0.824600791	-4.68E-16	-5.000650577	6.46E-07	4.90E-06	5.458290217
BARX2	-0.82452463	2.37E-16	-5.000180246	6.47E-07	4.91E-06	5.456008557
IARS	0.82415778	7.15E-16	4.99791481	6.55E-07	4.96E-06	5.445021417
ING1	0.824054025	5.56E-16	4.997274094	6.57E-07	4.98E-06	5.441914878
SEPP1	-0.823637185	2.66E-16	-4.99470004	6.65E-07	5.04E-06	5.429438338
LHFPL2	0.82350833	1.66E-15	4.993904351	6.68E-07	5.06E-06	5.425582855
IL20RA	-0.823417166	6.05E-17	-4.993341413	6.70E-07	5.07E-06	5.422855517
CREBBP	0.82302477	1.14E-15	4.9909184	6.78E-07	5.13E-06	5.411119817
NSUN5P1	0.822907878	9.55E-16	4.990196616	6.81E-07	5.14E-06	5.407624963
TUBA1A	-0.822884929	-7.88E-16	-4.99005491	6.81E-07	5.14E-06	5.40693889
IL22RA1	-0.822877985	-5.41E-16	-4.990012032	6.82E-07	5.14E-06	5.406731293
AKAP17A	0.822836321	1.32E-15	4.989754768	6.82E-07	5.15E-06	5.405485795
EMR2	0.822768022	8.99E-17	4.989333042	6.84E-07	5.16E-06	5.403444211
C10orf76	-0.822613494	-1.94E-15	-4.988378878	6.87E-07	5.18E-06	5.398825703
ACP1	0.822281627	1.37E-15	4.986329733	6.94E-07	5.23E-06	5.388909956
PTER	0.821739791	1.69E-16	4.982984214	7.06E-07	5.32E-06	5.372729534
DCTN3	-0.821646442	-8.04E-16	-4.982407848	7.08E-07	5.33E-06	5.369943029
SET	0.82153103	7.31E-16	4.981695269	7.11E-07	5.34E-06	5.366498416
RNF167	-0.821307257	-1.85E-16	-4.980313658	7.16E-07	5.38E-06	5.359821049
LOC101929087	0.821136148	3.94E-16	4.979257211	7.20E-07	5.40E-06	5.354716416
RPL13	-0.821084489	2.89E-16	-4.978938271	7.21E-07	5.41E-06	5.353175535
MROH7	-0.821004546	-2.59E-16	-4.9784447	7.23E-07	5.42E-06	5.350791158
CD160	-0.820754375	-2.44E-16	-4.976900158	7.28E-07	5.46E-06	5.343331157
RBM48	-0.820501442	1.75E-16	-4.975338585	7.34E-07	5.50E-06	5.335791163
PSMD14	0.820136101	1.24E-15	4.973083073	7.43E-07	5.56E-06	5.324904535
FAM114A1	-0.819912867	1.41E-16	-4.971704916	7.48E-07	5.60E-06	5.31825496
ZNF232	0.819744073	8.62E-16	4.97066286	7.52E-07	5.62E-06	5.313228245
RBM25	0.819376097	-9.60E-16	4.968391195	7.61E-07	5.68E-06	5.302273606
HRH4	-0.819361121	-6.43E-16	-4.968298745	7.61E-07	5.68E-06	5.301827883
SORT1	-0.819317265	5.91E-16	-4.968028008	7.62E-07	5.69E-06	5.300522656
RNF39	-0.819313073	-2.90E-16	-4.968002126	7.62E-07	5.69E-06	5.300397885
FBXL7	-0.819005282	-1.57E-16	-4.966102058	7.69E-07	5.74E-06	5.291239593
ZHX2	0.818967652	6.31E-16	4.96586976	7.70E-07	5.74E-06	5.290120155
MTERF4	-0.818705765	2.91E-16	-4.964253103	7.77E-07	5.79E-06	5.282330908
HAND1	-0.818447745	-1.17E-16	-4.962660341	7.83E-07	5.83E-06	5.274659185
SOAT1	0.818422519	-2.99E-16	4.962504626	7.84E-07	5.83E-06	5.273909293
NR1I3	-0.817949326	-7.04E-16	-4.959583673	7.95E-07	5.91E-06	5.259846775
BAK1	0.817884461	-1.76E-16	4.959183277	7.97E-07	5.92E-06	5.257919749
GNRHR	-0.81762296	9.08E-16	-4.957569122	8.03E-07	5.97E-06	5.250152654
RWDD1	-0.817518095	-2.24E-16	-4.956921828	8.06E-07	5.98E-06	5.247038653
NIF3L1	0.817514326	1.66E-15	4.956898563	8.06E-07	5.98E-06	5.246926737
POGLUT1	0.817298861	-2.46E-16	4.955568599	8.11E-07	6.01E-06	5.240529796
HOXB13	-0.817297776	3.18E-16	-4.955561907	8.12E-07	6.01E-06	5.240497613
EIF4B	-0.817168007	-1.31E-15	-4.954760909	8.15E-07	6.04E-06	5.236645731
PIK3CA	0.81705488	-4.58E-17	4.954062641	8.18E-07	6.05E-06	5.233288351
LAPTM5	0.81673873	-5.49E-16	4.952111262	8.26E-07	6.11E-06	5.223908242
FLAD1	0.816714953	8.91E-16	4.951964507	8.26E-07	6.11E-06	5.223202945
WASF1	0.816641347	-5.07E-16	4.951510196	8.28E-07	6.12E-06	5.221019685
NDUFB8	-0.816614585	1.98E-15	-4.951345014	8.29E-07	6.12E-06	5.220225928
NUP62CL	0.816526463	4.17E-16	4.950801108	8.31E-07	6.14E-06	5.217612444
LIAS	-0.816333387	-9.42E-16	-4.949609418	8.36E-07	6.17E-06	5.211887306
MAPK7	-0.816318909	-1.33E-15	-4.949520058	8.37E-07	6.17E-06	5.211458055
TGOLN2	0.815724953	1.16E-15	4.945854179	8.52E-07	6.28E-06	5.193855015
PDK2	-0.815468617	7.82E-16	-4.944272125	8.59E-07	6.33E-06	5.186262098
ADCY2	-0.815306072	8.50E-17	-4.943268943	8.63E-07	6.36E-06	5.181448636
PIK3R5	-0.815228923	-6.89E-16	-4.942792812	8.66E-07	6.37E-06	5.179164393
RAB20	0.815120234	-2.69E-16	4.942122023	8.68E-07	6.39E-06	5.175946642
POM121	0.814931818	1.45E-15	4.9409592	8.74E-07	6.42E-06	5.170369616
MX2	0.814897195	-9.11E-16	4.940745527	8.75E-07	6.42E-06	5.169344957
SRSF3	0.814837073	1.99E-15	4.940374484	8.76E-07	6.43E-06	5.167565736
FAM102A	-0.814603082	-1.25E-15	-4.938930423	8.83E-07	6.48E-06	5.160642415
CLIC4	0.814260615	-7.63E-17	4.936816946	8.92E-07	6.54E-06	5.150513209
TJAP1	0.814132765	-1.14E-15	4.936027956	8.96E-07	6.56E-06	5.146732906
ASAP1	0.814049185	-7.10E-16	4.93551217	8.98E-07	6.58E-06	5.144261925
STX8	-0.813924805	-1.32E-15	-4.934744604	9.01E-07	6.60E-06	5.140585206
IL15RA	0.813858569	-5.63E-16	4.934335853	9.03E-07	6.61E-06	5.138627469
ADAMDEC1	0.81364252	2.77E-16	4.933002606	9.09E-07	6.65E-06	5.132242898
HPCAL1	0.813343441	8.11E-16	4.931157007	9.18E-07	6.71E-06	5.123407548
NOL9	0.812996131	6.78E-18	4.929013824	9.28E-07	6.78E-06	5.113151596
HDHD1	0.812767545	-3.48E-16	4.92760329	9.34E-07	6.82E-06	5.106403994
ITIH5	-0.81244716	4.91E-16	-4.925626327	9.44E-07	6.89E-06	5.096949889
PAXIP1	0.812362635	-3.67E-16	4.92510477	9.46E-07	6.90E-06	5.094456347
RIN2	0.812069016	-7.04E-16	4.923293013	9.55E-07	6.96E-06	5.085796376
GEMIN6	0.811918355	9.32E-16	4.922363384	9.59E-07	6.99E-06	5.081354063
GOLGA8A	0.811907746	-8.10E-16	4.922297925	9.60E-07	6.99E-06	5.081041291
VAMP8	-0.811833972	1.75E-16	-4.921842719	9.62E-07	7.00E-06	5.078866374
UBE2Z	0.811797749	8.59E-16	4.921619217	9.63E-07	7.00E-06	5.077798575
ARHGAP8	0.811694539	-4.46E-16	4.920982386	9.66E-07	7.02E-06	5.074756335
HAUS4	0.81158504	-1.32E-16	4.920306758	9.69E-07	7.04E-06	5.071529167
EDA2R	-0.811515275	-1.62E-15	-4.919876295	9.71E-07	7.05E-06	5.069473262
DNASE1L3	-0.811379338	-3.34E-16	-4.919037549	9.75E-07	7.08E-06	5.065467887
PSME4	0.811343903	-1.16E-15	4.918818915	9.76E-07	7.08E-06	5.064423924
AGPAT3	-0.811265631	2.65E-16	-4.918335967	9.79E-07	7.10E-06	5.06211804
TAAR2	-0.810784069	1.86E-16	-4.91536476	9.94E-07	7.20E-06	5.047936493
ITGA2B	0.810580242	2.13E-16	4.91410719	1.00E-06	7.24E-06	5.041936612
KIAA0141	-0.810538201	-2.62E-15	-4.913847809	1.00E-06	7.25E-06	5.040699285
APTX	0.810515942	-1.94E-15	4.913710473	1.00E-06	7.25E-06	5.040044177
ITGB4	0.810504616	-7.07E-16	4.913640599	1.00E-06	7.25E-06	5.039710879
ACVR2B-AS1	-0.810366557	-1.24E-16	-4.912788812	1.01E-06	7.27E-06	5.035648204
TP53TG3	-0.810357169	1.10E-16	-4.912730892	1.01E-06	7.27E-06	5.035371977
SEMA4A	-0.810181265	1.37E-15	-4.911645632	1.01E-06	7.31E-06	5.030196777
LOC101927458	-0.809848304	-4.35E-16	-4.909591416	1.02E-06	7.38E-06	5.020404012
DGKZ	0.809633088	8.44E-16	4.908263662	1.03E-06	7.42E-06	5.014076506
P4HA1	0.809276918	-4.84E-16	4.906066337	1.04E-06	7.50E-06	5.003608625
RGS14	-0.809041946	1.75E-16	-4.90461675	1.05E-06	7.55E-06	4.996705383
SERPINB8	-0.808727254	-5.52E-16	-4.902675394	1.06E-06	7.62E-06	4.987463319
SIRPAP1	-0.808664288	8.68E-17	-4.902286959	1.06E-06	7.63E-06	4.98561455
TDP1	0.808511855	3.15E-16	4.901346605	1.07E-06	7.66E-06	4.981139491
BCL2L2-PABPN1	0.808170097	-2.26E-16	4.899238348	1.08E-06	7.74E-06	4.971109496
CDS1	-0.808158035	-9.67E-17	-4.899163938	1.08E-06	7.74E-06	4.970755566
TP53TG1	-0.808028707	2.00E-16	-4.89836615	1.08E-06	7.76E-06	4.966961248
CROT	-0.808028638	-2.70E-16	-4.898365721	1.08E-06	7.76E-06	4.966959209
SLC25A32	0.807927154	-1.74E-16	4.897739695	1.09E-06	7.78E-06	4.963982212
GDI1	0.807684598	-1.40E-15	4.896243455	1.09E-06	7.84E-06	4.956868506
TTC39A	-0.807611265	3.28E-16	-4.895791095	1.10E-06	7.85E-06	4.954718225
HERC2P2	0.807569248	3.60E-16	4.895531912	1.10E-06	7.86E-06	4.953486288
LAMTOR3	-0.807551531	-3.89E-16	-4.895422621	1.10E-06	7.86E-06	4.952966831
ORC3	0.807411644	-5.58E-16	4.894559729	1.10E-06	7.88E-06	4.948865927
NFKBIE	0.807075264	-3.52E-16	4.892484801	1.11E-06	7.96E-06	4.939007653
KRTAP5-9	-0.807037024	-9.35E-16	-4.892248919	1.12E-06	7.97E-06	4.937887203
MCHR1	-0.806745259	3.37E-16	-4.890449232	1.13E-06	8.04E-06	4.929340302
NEDD4	0.806006945	5.81E-16	4.885895265	1.15E-06	8.22E-06	4.907726601
WISP3	-0.805870407	-4.55E-16	-4.885053116	1.16E-06	8.24E-06	4.903731785
ZC3H4	0.80586563	5.97E-16	4.885023648	1.16E-06	8.24E-06	4.903592015
CYP2A7	-0.805767438	-7.58E-16	-4.884418016	1.16E-06	8.26E-06	4.900719569
RXFP3	-0.805237248	5.37E-17	-4.881147955	1.18E-06	8.39E-06	4.885215963
LARS	0.804976142	9.72E-16	4.879537569	1.19E-06	8.46E-06	4.877584686
SLC25A13	0.804886013	-5.60E-16	4.878981705	1.19E-06	8.48E-06	4.874951125
CEP83	0.804736545	-1.66E-16	4.87805987	1.20E-06	8.51E-06	4.870584322
TPM4	-0.804629142	-7.12E-16	-4.877397475	1.20E-06	8.53E-06	4.867446993
DPP8	0.803943186	-3.49E-16	4.873167026	1.23E-06	8.71E-06	4.84741986
LPP	0.803834189	9.68E-16	4.872494837	1.23E-06	8.74E-06	4.844239228
BBX	0.803813375	6.47E-16	4.872366476	1.23E-06	8.74E-06	4.843631907
PPM1G	0.803740299	-9.93E-16	4.871915811	1.23E-06	8.75E-06	4.841499765
SGMS1	-0.803568462	2.00E-16	-4.870856101	1.24E-06	8.79E-06	4.83648692
SLC39A6	0.803426096	-7.45E-16	4.869978142	1.25E-06	8.83E-06	4.832334626
SATB1	-0.803054545	-1.92E-16	-4.867686858	1.26E-06	8.92E-06	4.821501438
TWIST1	0.802993981	4.39E-16	4.867313374	1.26E-06	8.94E-06	4.819736074
TUBA4B	-0.80269388	-1.17E-15	-4.86546276	1.27E-06	9.01E-06	4.810990613
DEFA4	-0.802257354	-1.61E-15	-4.862770917	1.29E-06	9.13E-06	4.798275485
MBOAT7	0.801832329	1.05E-15	4.860150075	1.31E-06	9.24E-06	4.785902259
RPS17P5	-0.801582161	1.82E-15	-4.85860749	1.32E-06	9.31E-06	4.778622594
LY75	0.801539889	3.25E-16	4.858346838	1.32E-06	9.32E-06	4.77739276
NOL11	0.801406456	5.13E-16	4.857524076	1.33E-06	9.35E-06	4.773511147
OR3A3	-0.801368664	-1.80E-15	-4.857291046	1.33E-06	9.36E-06	4.772411882
OR12D2	-0.800951616	5.15E-16	-4.854719538	1.34E-06	9.47E-06	4.760284719
STK19	-0.800773465	1.96E-15	-4.853621084	1.35E-06	9.52E-06	4.755106331
CSPP1	0.800651332	-3.86E-16	4.852868038	1.36E-06	9.55E-06	4.75155694
MTA1	0.800619202	-9.65E-16	4.85266993	1.36E-06	9.55E-06	4.750623267
PKP1	-0.80057077	-1.15E-16	-4.852371311	1.36E-06	9.56E-06	4.749215964
FAM162A	-0.800545092	9.33E-16	-4.852212986	1.36E-06	9.56E-06	4.748469859
URB2	0.800518694	6.45E-16	4.852050227	1.36E-06	9.57E-06	4.747702882
SEMA3E	-0.800438813	6.42E-16	-4.8515577	1.37E-06	9.59E-06	4.745382082
DOK4	-0.799987731	-4.41E-16	-4.848776514	1.38E-06	9.71E-06	4.732281313
EAF2	0.79974158	1.09E-16	4.847258877	1.40E-06	9.78E-06	4.725135548
FCER2	-0.799675721	1.06E-15	-4.846852831	1.40E-06	9.80E-06	4.723224052
CSTA	-0.799660681	-3.71E-16	-4.846760104	1.40E-06	9.80E-06	4.722787556
FTH1	0.799488216	3.16E-16	4.8456968	1.41E-06	9.84E-06	4.717782796
ENTPD6	0.799275006	-1.09E-15	4.844382303	1.42E-06	9.90E-06	4.711597183
CSTF1	0.79922102	8.20E-16	4.844049469	1.42E-06	9.91E-06	4.710031228
COL4A2	0.799177247	-9.28E-17	4.843779597	1.42E-06	9.92E-06	4.708761578
EZR	-0.799157676	-5.37E-16	-4.843658938	1.42E-06	9.92E-06	4.708193943
PDE2A	-0.798932468	-1.79E-16	-4.842270503	1.43E-06	9.98E-06	4.701663105
ZNF394	-0.79869322	1.10E-15	-4.840795528	1.44E-06	1.01E-05	4.694727182
DRAM1	0.798638189	5.58E-16	4.840456265	1.44E-06	1.01E-05	4.693132124
OR7E111P	-0.79862014	1.17E-15	-4.840344993	1.44E-06	1.01E-05	4.692608995
TSEN34	0.798277188	-1.58E-15	4.838230726	1.46E-06	1.02E-05	4.68267132
AIM1L	-0.798054503	-5.08E-16	-4.836857923	1.47E-06	1.02E-05	4.67622099
KRT34	-0.797957363	-4.06E-17	-4.83625908	1.47E-06	1.03E-05	4.67340779
CKMT2	-0.797943222	6.95E-16	-4.836171907	1.47E-06	1.03E-05	4.672998299
LOC100272216	0.797652371	-2.56E-16	4.834378915	1.49E-06	1.03E-05	4.664577462
RPL9	-0.797505278	-2.10E-15	-4.833472151	1.49E-06	1.04E-05	4.660319969
RHAG	-0.797415916	1.09E-15	-4.832921279	1.50E-06	1.04E-05	4.657733856
TTC4	0.797300868	2.85E-16	4.83221207	1.50E-06	1.04E-05	4.654404837
WNK1	-0.797276071	-9.74E-16	-4.832059211	1.50E-06	1.04E-05	4.653687385
KANSL2	0.797052769	-5.79E-16	4.830682693	1.51E-06	1.05E-05	4.64722757
NUCB2	-0.797037093	5.47E-16	-4.830586059	1.52E-06	1.05E-05	4.646774145
MTX1	0.796768338	8.43E-16	4.828929378	1.53E-06	1.06E-05	4.639002071
CLCA2	-0.796765057	4.69E-16	-4.828909154	1.53E-06	1.06E-05	4.63890721
FAM64A	0.796736821	3.98E-16	4.828735103	1.53E-06	1.06E-05	4.638090829
ENY2	0.796704184	5.52E-16	4.828533918	1.53E-06	1.06E-05	4.637147209
APCS	-0.796426532	4.57E-16	-4.826822429	1.54E-06	1.07E-05	4.629121354
CDK11A	0.796396568	-5.19E-16	4.82663773	1.54E-06	1.07E-05	4.628255392
MT4	-0.796347912	7.75E-16	-4.826337814	1.55E-06	1.07E-05	4.626849301
TRA@	-0.796278766	7.85E-16	-4.825911595	1.55E-06	1.07E-05	4.624851209
PSMD12	0.795895566	9.55E-16	4.823549561	1.57E-06	1.08E-05	4.613781219
DPY19L4	0.795702529	-4.76E-17	4.822359712	1.58E-06	1.09E-05	4.608206817
STX16	0.795596284	-8.71E-16	4.821704841	1.58E-06	1.09E-05	4.605139331
NUDT9	-0.795587845	-1.53E-15	-4.821652825	1.58E-06	1.09E-05	4.6048957
HNRNPH3	0.795194008	1.22E-16	4.819225343	1.60E-06	1.10E-05	4.593528757
NRL	-0.794844296	-4.48E-16	-4.817069879	1.62E-06	1.11E-05	4.583440203
TOMM34	0.794786691	-2.71E-15	4.816714834	1.62E-06	1.12E-05	4.581778845
BRCA2	0.794779795	1.78E-16	4.816672327	1.62E-06	1.12E-05	4.581579954
THOC6	0.794719556	-3.14E-16	4.816301052	1.63E-06	1.12E-05	4.579842792
HMG20B	0.794684791	7.64E-16	4.816086782	1.63E-06	1.12E-05	4.578840303
CHMP6	-0.794587414	1.22E-15	-4.815486608	1.63E-06	1.12E-05	4.576032546
SETMAR	-0.794580119	7.08E-16	-4.815441648	1.63E-06	1.12E-05	4.575822228
GLRX2	0.794569884	1.72E-15	4.815378561	1.63E-06	1.12E-05	4.575527111
TNPO3	0.79416989	1.49E-15	4.812913289	1.65E-06	1.13E-05	4.563997774
CDR2	0.79383243	6.67E-16	4.810833475	1.67E-06	1.14E-05	4.554275542
AURKAPS1	0.793793863	-5.33E-16	4.810595787	1.67E-06	1.14E-05	4.553164711
RPL19	-0.793694585	3.69E-17	-4.809983935	1.68E-06	1.15E-05	4.550305474
LSM14A	0.792694228	3.43E-16	4.803818921	1.73E-06	1.18E-05	4.521515471
CA12	-0.792661177	-7.36E-17	-4.803615241	1.73E-06	1.18E-05	4.520564914
CALML4	0.792062662	2.48E-16	4.799926897	1.76E-06	1.20E-05	4.503358476
RPS12	-0.792011901	7.97E-16	-4.79961409	1.76E-06	1.20E-05	4.501899795
BAX	0.791839619	-2.88E-16	4.798552436	1.77E-06	1.21E-05	4.496949766
RAB11FIP1	-0.791663622	4.09E-16	-4.797467897	1.78E-06	1.22E-05	4.491894129
CYTIP	0.791356203	1.23E-16	4.795573534	1.80E-06	1.23E-05	4.483066105
DDIT3	0.79118447	4.41E-16	4.794515308	1.81E-06	1.23E-05	4.478136074
ECI1	0.790968734	-5.34E-16	4.793185945	1.82E-06	1.24E-05	4.471944368
IER3	-0.790910719	-3.45E-16	-4.792828464	1.82E-06	1.24E-05	4.47027963
TMPRSS15	-0.790887802	8.95E-16	-4.792687253	1.83E-06	1.24E-05	4.469622065
CD5	-0.790884768	-2.17E-15	-4.792668555	1.83E-06	1.24E-05	4.469534996
RPS6KA5	0.790877551	1.23E-15	4.792624083	1.83E-06	1.24E-05	4.469327912
LRRC16A	0.790495201	2.49E-16	4.790268108	1.85E-06	1.25E-05	4.458359931
LHPP	-0.7902114	8.76E-16	-4.788519414	1.86E-06	1.26E-05	4.450222446
RAB29	0.789995914	1.04E-16	4.787191675	1.88E-06	1.27E-05	4.44404578
HIST1H2BK	0.789995113	5.63E-16	4.787186743	1.88E-06	1.27E-05	4.44402284
ESYT1	0.789976601	-1.36E-15	4.78707268	1.88E-06	1.27E-05	4.443492295
STAG2	0.789870121	-1.16E-15	4.786416601	1.88E-06	1.28E-05	4.440440886
ZNF322	0.789686526	-1.60E-16	4.785285385	1.89E-06	1.28E-05	4.435180579
IGSF6	0.789590233	7.27E-16	4.784692083	1.90E-06	1.28E-05	4.432422125
TUFT1	-0.789185609	-6.60E-16	-4.782199071	1.92E-06	1.30E-05	4.42083491
BCHE	-0.789151237	-3.76E-16	-4.781987293	1.92E-06	1.30E-05	4.419850865
PPAP2C	0.789142097	-5.36E-17	4.78193098	1.92E-06	1.30E-05	4.419589208
GATM	-0.78903103	-2.60E-16	-4.781246676	1.93E-06	1.30E-05	4.416409841
KIF2A	0.78875937	-5.92E-16	4.779572943	1.95E-06	1.31E-05	4.408635304
HEXA	0.788669349	-2.65E-16	4.779018319	1.95E-06	1.32E-05	4.406059643
SAFB	0.788617751	8.10E-16	4.778700423	1.96E-06	1.32E-05	4.404583473
PSMD6	-0.787856737	-1.17E-15	-4.774011921	2.00E-06	1.35E-05	4.382823112
GNA12	0.787781033	1.08E-15	4.773545529	2.00E-06	1.35E-05	4.380659616
ZNF132	-0.787753907	1.57E-17	-4.773378418	2.01E-06	1.35E-05	4.379884468
TTC22	-0.787664919	-3.92E-16	-4.772830193	2.01E-06	1.35E-05	4.377341713
CHAD	-0.787328817	1.34E-15	-4.770759611	2.03E-06	1.37E-05	4.367740562
HAND2-AS1	-0.786587691	-6.05E-17	-4.766194005	2.08E-06	1.40E-05	4.346584385
TYRO3	-0.786428329	-4.57E-16	-4.765212302	2.09E-06	1.40E-05	4.342037914
ZFYVE21	-0.786390734	-1.44E-16	-4.764980717	2.09E-06	1.40E-05	4.340965526
GPR50	-0.786238648	3.39E-16	-4.764043846	2.10E-06	1.41E-05	4.336627729
GMIP	0.786234407	-3.33E-16	4.764017723	2.10E-06	1.41E-05	4.336506785
PTP4A3	0.786079472	-7.97E-16	4.763063318	2.11E-06	1.42E-05	4.332088677
PPM1B	0.785444469	-1.70E-15	4.75915176	2.15E-06	1.44E-05	4.313990321
CYP3A43	-0.785302583	-1.14E-15	-4.758277784	2.16E-06	1.45E-05	4.309948492
TIPRL	0.78509504	4.13E-16	4.756999385	2.17E-06	1.46E-05	4.304037647
AC012065.7	-0.784898801	-5.07E-16	-4.755790629	2.19E-06	1.46E-05	4.298450214
TNNT1	0.784762167	-9.40E-17	4.754949033	2.20E-06	1.47E-05	4.294560776
THUMPD2	0.784545722	1.85E-16	4.753615845	2.21E-06	1.48E-05	4.288400814
RPL34	-0.784429043	1.97E-15	-4.752897173	2.22E-06	1.48E-05	4.285080895
GPRIN2	-0.784138595	-1.52E-15	-4.751108208	2.24E-06	1.49E-05	4.276818856
IFIT3	0.784120277	-2.57E-16	4.750995386	2.24E-06	1.49E-05	4.276297905
AC004692.5	-0.783983244	9.44E-16	-4.750151366	2.25E-06	1.50E-05	4.272401071
GRK5	-0.783885422	1.48E-15	-4.749548864	2.25E-06	1.50E-05	4.269619735
TRA	-0.783728903	2.94E-16	-4.74858484	2.26E-06	1.51E-05	4.265170209
DHX16	0.783428924	1.68E-16	4.746737261	2.28E-06	1.52E-05	4.256645005
VASP	0.783203866	-1.37E-16	4.745351138	2.30E-06	1.53E-05	4.250251186
DNAJA3	0.783127733	-2.30E-15	4.744882243	2.31E-06	1.53E-05	4.248088708
10-Sep	-0.782959318	6.33E-16	-4.743845008	2.32E-06	1.54E-05	4.243305856
SERPINB4	-0.782808146	-2.77E-16	-4.742913972	2.33E-06	1.55E-05	4.239013562
SUOX	-0.782706803	-7.67E-16	-4.742289829	2.33E-06	1.55E-05	4.236136577
DCAF7	0.782644435	-1.78E-15	4.741905722	2.34E-06	1.55E-05	4.234366217
ZDHHC6	0.782601888	3.52E-16	4.741643691	2.34E-06	1.55E-05	4.23315859
SMC5	0.782494334	1.41E-16	4.740981305	2.35E-06	1.56E-05	4.230106126
UBE2E1	-0.782483186	4.05E-16	-4.74091265	2.35E-06	1.56E-05	4.229789764
CFL1	0.782301242	-2.04E-15	4.739792131	2.36E-06	1.57E-05	4.224627104
MTCH1	0.782066609	1.86E-15	4.738347144	2.38E-06	1.58E-05	4.217971232
[truncated: 11,239 more rows]
