# Supplementary material for: LASSO and Bioinformatics Analysis in the Identification of Key Genes for Prognostic Genes of Gynecologic Cancer
Source: J Pers Med. 2021 Nov 11;11(11):1177. doi: 10.3390/jpm11111177 (PMC8617991; doi:10.3390/jpm11111177)
Supplement: Supplementary file 1 [file jpm-11-01177-s001.zip › Supplementary Table 2.csv]

Supplementary Tables 2. The DEGs between endometrial cancers and normal tissues were identified by Limma.
Genes	logFC	AveExpr	t	P.Value	adj.P.Val	B
HAND2-AS1	-2.083181188	1.32E-16	-9.161365353	5.13E-20	6.79E-16	34.51414031
CENPT	-1.864288128	5.11E-16	-8.198722589	2.43E-16	1.61E-12	26.35247911
FOSB	-1.851083406	-1.24E-16	-8.14065117	3.93E-16	1.74E-12	25.88907558
NAALAD2	-1.824346058	1.12E-16	-8.023066288	1.03E-15	2.52E-12	24.96084851
TRH	-1.824036753	1.35E-16	-8.021706034	1.04E-15	2.52E-12	24.95018954
NR4A1	-1.82154268	1.94E-16	-8.010737661	1.14E-15	2.52E-12	24.86430729
AC012065.7	-1.779364222	7.04E-17	-7.825246226	5.07E-15	9.59E-12	23.42970869
TBX3	-1.72651308	3.85E-16	-7.592818716	3.13E-14	5.18E-11	21.6795441
FOXL2	-1.713528487	5.88E-17	-7.535715375	4.86E-14	7.03E-11	21.25763406
FAM188A	-1.709664906	4.67E-16	-7.518724211	5.53E-14	7.03E-11	21.1327091
HK2	1.708062775	-1.24E-16	7.511678396	5.84E-14	7.03E-11	21.08098853
P2RY14	-1.702313539	-2.00E-16	-7.48639454	7.08E-14	7.81E-11	20.89578884
ZFPM2	-1.699642576	5.95E-17	-7.474648242	7.74E-14	7.89E-11	20.80996175
PAGE4	-1.689699501	-1.02E-16	-7.430920819	1.08E-13	9.03E-11	20.49164174
AMT	-1.688897455	1.54E-16	-7.427393602	1.11E-13	9.03E-11	20.46604627
RAMP1	-1.688604444	-2.90E-16	-7.426105006	1.12E-13	9.03E-11	20.45669852
TSPAN4	-1.686730505	-3.94E-16	-7.417863841	1.19E-13	9.03E-11	20.39695371
RAB33B	-1.685802815	1.00E-16	-7.413784065	1.23E-13	9.03E-11	20.36740169
LINC00667	-1.67873336	2.33E-16	-7.382694183	1.55E-13	1.08E-10	20.14273488
OSR2	-1.672868205	-4.93E-17	-7.356900543	1.88E-13	1.25E-10	19.95705721
SPSB3	-1.668820771	-6.05E-16	-7.339100832	2.15E-13	1.36E-10	19.82930347
GSTM5	-1.664747688	1.57E-16	-7.321188322	2.46E-13	1.48E-10	19.70105256
HLF	-1.649256474	-4.44E-17	-7.253061424	4.08E-13	2.34E-10	19.21613678
HOXD11	-1.64773003	-8.46E-16	-7.246348465	4.28E-13	2.34E-10	19.16860043
SHC2	-1.646795575	3.08E-16	-7.242238942	4.41E-13	2.34E-10	19.13952147
COX7A1	-1.643769173	-5.70E-17	-7.228929501	4.87E-13	2.48E-10	19.04545715
TNXA	-1.636811734	1.77E-16	-7.198332239	6.10E-13	2.90E-10	18.82986747
FLRT2	-1.636611155	6.42E-17	-7.197450137	6.14E-13	2.90E-10	18.8236657
OGN	-1.623433488	2.23E-17	-7.139497705	9.37E-13	4.28E-10	18.41788643
PCF11	-1.618274667	-4.44E-16	-7.116810362	1.10E-12	4.88E-10	18.25992458
MYO15B	-1.614752059	4.05E-16	-7.101318718	1.24E-12	5.28E-10	18.15235203
PGAP3	-1.61013975	-3.27E-16	-7.081034814	1.43E-12	5.92E-10	18.01185688
GPRASP1	-1.607660727	7.32E-17	-7.070132625	1.55E-12	6.21E-10	17.93650962
C21orf2	-1.604642418	2.80E-16	-7.056858777	1.70E-12	6.63E-10	17.84492806
TSPYL2	-1.592470424	3.37E-16	-7.003329066	2.50E-12	9.46E-10	17.47735175
ZNF302	-1.58900591	-4.96E-16	-6.988092909	2.79E-12	1.02E-09	17.37324023
SRSF6	-1.585849544	-2.88E-16	-6.974211916	3.08E-12	1.08E-09	17.2785862
AF070581	-1.585489856	5.41E-17	-6.972630089	3.11E-12	1.08E-09	17.26781171
CBX7	-1.584863086	-4.62E-16	-6.969873692	3.17E-12	1.08E-09	17.24904259
SRPX	-1.574694698	-4.79E-17	-6.925155395	4.36E-12	1.44E-09	16.94557927
PHF1	-1.573196637	-5.48E-16	-6.918567257	4.56E-12	1.44E-09	16.90103651
TRPC1	-1.572822648	3.44E-16	-6.916922537	4.62E-12	1.44E-09	16.88992308
SLC24A3	-1.57238546	-1.87E-16	-6.914999881	4.68E-12	1.44E-09	16.87693499
NAP1L3	-1.570152337	-2.50E-17	-6.905179106	5.02E-12	1.51E-09	16.81064912
SNED1	-1.561450437	3.22E-16	-6.866910097	6.56E-12	1.93E-09	16.55324912
TPST1	-1.557604936	3.65E-16	-6.849998441	7.39E-12	2.13E-09	16.43995592
CA3	-1.556305854	-1.18E-16	-6.844285371	7.69E-12	2.15E-09	16.40174651
ZSCAN26	-1.555868354	-6.50E-16	-6.842361343	7.79E-12	2.15E-09	16.38888564
NDN	-1.554039115	-1.27E-16	-6.834316756	8.24E-12	2.23E-09	16.33515206
CASP9	-1.550100187	-7.89E-16	-6.816994233	9.30E-12	2.46E-09	16.21966136
ATP8A2	-1.546049423	-2.22E-16	-6.799179877	1.05E-11	2.73E-09	16.10119728
SCML2	-1.545138378	-3.64E-16	-6.795173307	1.08E-11	2.75E-09	16.07459659
FLRT1	-1.543251778	3.33E-17	-6.786876459	1.15E-11	2.86E-09	16.01956147
SPIN2A	-1.538682374	2.17E-19	-6.766781241	1.32E-11	3.19E-09	15.88654337
LMOD1	-1.538452696	8.97E-18	-6.76577117	1.33E-11	3.19E-09	15.87986773
ZNF34	-1.532843585	-1.43E-16	-6.741103552	1.57E-11	3.72E-09	15.71714674
DUSP2	-1.526518034	-3.29E-16	-6.713285193	1.90E-11	4.42E-09	15.53435483
ST3GAL5	-1.523429374	-1.01E-16	-6.699701958	2.09E-11	4.77E-09	15.44537528
HSPA4	1.521093749	-1.15E-16	6.689430401	2.24E-11	5.03E-09	15.37820917
LTBP4	-1.517012709	-1.74E-17	-6.671482899	2.53E-11	5.59E-09	15.2610971
HN1	1.516372253	-4.97E-17	6.668666317	2.58E-11	5.60E-09	15.24274674
FOS	-1.511781364	2.43E-16	-6.648476612	2.96E-11	6.32E-09	15.11143531
PEG3	-1.508941606	1.17E-16	-6.635987992	3.22E-11	6.77E-09	15.03041013
DVL2	-1.501130058	-1.04E-16	-6.60163455	4.07E-11	8.30E-09	14.80831362
SIDT2	-1.501061769	-2.43E-16	-6.60133423	4.08E-11	8.30E-09	14.80637712
APH1B	-1.499184787	6.28E-16	-6.593079682	4.31E-11	8.64E-09	14.75318529
LEPR	-1.492898432	-2.75E-16	-6.565433696	5.19E-11	1.02E-08	14.5755209
CXorf57	-1.49272854	3.38E-16	-6.564686551	5.22E-11	1.02E-08	14.5707298
MAGEH1	-1.486893921	-3.68E-16	-6.539027198	6.19E-11	1.17E-08	14.40651905
SPP1	1.486828967	-8.52E-17	6.538741546	6.21E-11	1.17E-08	14.40469459
ID3	-1.482387858	-1.08E-16	-6.51921054	7.07E-11	1.32E-08	14.28013959
ZNF500	-1.481448829	3.82E-16	-6.515080901	7.27E-11	1.34E-08	14.25385138
E2F3	1.478685009	-1.03E-15	6.502926239	7.88E-11	1.43E-08	14.17657462
WT1-AS	-1.477664757	-4.38E-16	-6.498439397	8.12E-11	1.45E-08	14.1480847
GLT8D2	-1.475459668	-1.14E-16	-6.488741909	8.66E-11	1.51E-08	14.08657613
EFS	-1.475409717	3.47E-16	-6.488522238	8.67E-11	1.51E-08	14.08518388
GHR	-1.472299741	1.53E-16	-6.474845256	9.49E-11	1.63E-08	13.99859351
MAGI2	-1.471639099	-8.33E-17	-6.471939902	9.68E-11	1.64E-08	13.98022295
XPC	-1.467962543	9.50E-16	-6.455771228	1.08E-10	1.80E-08	13.87813898
SDR39U1	-1.467498824	4.34E-17	-6.453731896	1.09E-10	1.81E-08	13.86528141
SFN	1.465342276	8.62E-17	6.444247879	1.16E-10	1.90E-08	13.80553999
TSPYL5	-1.462633717	3.57E-16	-6.432336245	1.26E-10	2.03E-08	13.73063108
FUT9	-1.458751327	-5.11E-17	-6.415262358	1.41E-10	2.24E-08	13.62349991
SFRP4	-1.45543595	1.47E-16	-6.400682074	1.55E-10	2.44E-08	13.53224041
EPHB6	-1.450026386	3.37E-16	-6.376892017	1.81E-10	2.81E-08	13.3837818
PNP	1.445352325	4.26E-16	6.356336544	2.07E-10	3.18E-08	13.25595336
DUSP1	-1.441702694	5.95E-16	-6.340286283	2.29E-10	3.49E-08	13.15642844
LCAT	-1.435337361	2.80E-16	-6.31229297	2.75E-10	4.08E-08	12.98344886
GAS6	-1.435214605	2.95E-16	-6.311753115	2.76E-10	4.08E-08	12.98012044
ADRA2C	-1.435055033	2.81E-16	-6.311051355	2.77E-10	4.08E-08	12.97579425
TOP2A	1.430393454	-2.67E-16	6.290550771	3.16E-10	4.60E-08	12.84962501
ARHGAP10	-1.429943683	-7.62E-16	-6.288572778	3.20E-10	4.60E-08	12.83747332
ALDH1A2	-1.429171989	3.27E-17	-6.285179043	3.28E-10	4.60E-08	12.816633
SLC7A5	1.428925126	-5.79E-17	6.284093395	3.30E-10	4.60E-08	12.80996861
DCHS1	-1.428617152	-1.08E-16	-6.282738991	3.33E-10	4.60E-08	12.80165604
NLGN1	-1.428498557	1.43E-16	-6.282217436	3.34E-10	4.60E-08	12.7984555
RFNG	-1.426872946	2.92E-16	-6.275068362	3.50E-10	4.77E-08	12.75461182
STAG1	-1.425628601	-7.10E-16	-6.269596012	3.62E-10	4.86E-08	12.72108484
GNG11	-1.425513973	-3.73E-16	-6.269091903	3.63E-10	4.86E-08	12.71799782
LINC00115	-1.424829121	1.49E-16	-6.266080078	3.70E-10	4.88E-08	12.6995595
FAM63B	-1.424662609	2.69E-16	-6.265347794	3.72E-10	4.88E-08	12.69507781
TRO	-1.423437069	6.28E-17	-6.259958146	3.85E-10	5.00E-08	12.66210847
CLEC11A	-1.422626611	-3.31E-16	-6.256393931	3.94E-10	5.06E-08	12.64032118
MXRA8	-1.421654168	-1.73E-17	-6.252117342	4.05E-10	5.15E-08	12.61419569
PTTG1	1.419083124	-2.53E-16	6.240810467	4.35E-10	5.49E-08	12.54520852
EFEMP2	-1.418430178	-1.47E-16	-6.237938955	4.43E-10	5.49E-08	12.52770831
PRKD1	-1.418395506	2.06E-16	-6.237786475	4.44E-10	5.49E-08	12.52677926
SOCS2	-1.417467215	4.14E-17	-6.233704062	4.56E-10	5.57E-08	12.50191378
NR3C2	-1.417224482	1.42E-17	-6.232636574	4.59E-10	5.57E-08	12.49541453
PNISR	-1.41644409	-6.60E-16	-6.229204585	4.69E-10	5.64E-08	12.47452688
LYRM9	-1.412674067	6.34E-16	-6.212624866	5.21E-10	6.22E-08	12.37378202
IDH2	1.410975022	1.14E-16	6.205152844	5.47E-10	6.46E-08	12.32846686
PLSCR4	-1.406924472	5.35E-17	-6.187339434	6.12E-10	7.17E-08	12.22065483
CD302	-1.405802389	-1.04E-16	-6.182404761	6.31E-10	7.31E-08	12.19084355
SECISBP2	-1.405619832	5.05E-17	-6.181601919	6.35E-10	7.31E-08	12.18599568
MFF	-1.403799953	-1.72E-16	-6.173598495	6.68E-10	7.62E-08	12.13770235
TIGD6	-1.401649235	-1.78E-16	-6.16414012	7.09E-10	8.02E-08	12.0807104
FBN1	-1.399834573	-3.24E-16	-6.156159642	7.45E-10	8.32E-08	12.03269156
AGBL3	-1.399699714	-2.15E-16	-6.155566563	7.48E-10	8.32E-08	12.02912546
CENPF	1.395048373	2.34E-16	6.135111003	8.51E-10	9.32E-08	11.90633951
EFEMP1	-1.394999443	1.61E-16	-6.134895821	8.52E-10	9.32E-08	11.90505003
TIMM22	-1.394624991	-3.14E-16	-6.133249063	8.61E-10	9.34E-08	11.89518338
ECM2	-1.390032811	2.37E-16	-6.113053683	9.78E-10	1.04E-07	11.77439684
MEG3	-1.390010381	-1.53E-17	-6.11295504	9.78E-10	1.04E-07	11.77380785
COL16A1	-1.389084996	-1.67E-16	-6.108885403	1.00E-09	1.06E-07	11.74951638
ZNF45	-1.388419787	4.21E-16	-6.105959965	1.02E-09	1.07E-07	11.73206457
PTCH1	-1.388258667	-2.33E-16	-6.105251393	1.03E-09	1.07E-07	11.72783882
PID1	-1.388115214	4.89E-17	-6.104620517	1.03E-09	1.07E-07	11.72407684
NUDT11	-1.386924641	-3.47E-16	-6.099384647	1.06E-09	1.09E-07	11.69286978
ZNF37BP	-1.386379497	3.32E-16	-6.096987222	1.08E-09	1.10E-07	11.67858949
GADD45B	-1.38459801	-1.76E-16	-6.089152642	1.14E-09	1.15E-07	11.63196186
SORT1	1.3826557	-1.07E-17	6.080610796	1.20E-09	1.20E-07	11.58119324
XYLT1	-1.382454452	-1.69E-16	-6.079725754	1.20E-09	1.20E-07	11.57593705
IFI30	1.381533323	-8.63E-16	6.075674835	1.23E-09	1.22E-07	11.55188875
C9orf3	-1.381167928	-1.88E-16	-6.074067909	1.25E-09	1.22E-07	11.54235367
MELK	1.378385632	2.17E-16	6.061831992	1.35E-09	1.31E-07	11.46983163
C2orf68	-1.376430349	-7.79E-17	-6.053233092	1.42E-09	1.36E-07	11.41895362
HTR2B	-1.37636807	-7.84E-17	-6.052959203	1.42E-09	1.36E-07	11.41733426
NRG2	-1.374777616	-6.91E-17	-6.045964743	1.49E-09	1.41E-07	11.37600454
ENO1	1.371714263	-1.77E-16	6.032492802	1.61E-09	1.53E-07	11.29653455
ANKRD49	-1.370872361	6.60E-16	-6.028790303	1.65E-09	1.55E-07	11.27472484
GALT	-1.370298719	3.38E-16	-6.026267554	1.68E-09	1.56E-07	11.25987216
TMUB2	-1.370095491	-9.57E-16	-6.025373806	1.69E-09	1.56E-07	11.25461171
ASMTL	-1.369295734	1.09E-16	-6.021856654	1.72E-09	1.59E-07	11.23391793
TACC3	1.368478214	-9.59E-17	6.018261381	1.76E-09	1.61E-07	11.212777
ANGEL2	-1.366738488	-5.32E-16	-6.010610457	1.85E-09	1.68E-07	11.16783004
ZNF14	-1.366437234	-2.40E-16	-6.009285609	1.86E-09	1.68E-07	11.16005275
S100A11	1.365932149	-4.27E-16	6.007064358	1.89E-09	1.69E-07	11.14701713
ZNF202	-1.362293346	-3.28E-16	-5.991061716	2.09E-09	1.85E-07	11.05324655
ECM1	-1.360741019	-2.54E-17	-5.984234929	2.17E-09	1.92E-07	11.01331979
MINOS1-NBL1	-1.360381444	-6.76E-17	-5.982653598	2.20E-09	1.92E-07	11.0040778
KAT2A	-1.358558725	-6.25E-16	-5.974637685	2.31E-09	2.00E-07	10.95726686
JAM3	-1.358404251	-4.08E-16	-5.973958343	2.32E-09	2.00E-07	10.95330256
ZNF571	-1.356672475	-2.41E-16	-5.96634238	2.43E-09	2.09E-07	10.90889044
KANSL2	-1.352978894	7.77E-16	-5.950098836	2.68E-09	2.29E-07	10.81435626
ME3	-1.352739545	3.48E-16	-5.94904623	2.70E-09	2.29E-07	10.80823919
WNT2	-1.352098223	2.39E-16	-5.94622584	2.74E-09	2.31E-07	10.79185424
RCBTB2	-1.351820392	-1.82E-16	-5.945004004	2.76E-09	2.31E-07	10.78475845
ARF3	1.351709487	-7.01E-16	5.944516267	2.77E-09	2.31E-07	10.78192633
ZFP2	-1.351470009	-3.30E-16	-5.943463096	2.79E-09	2.31E-07	10.77581172
METTL1	-1.350609757	-5.70E-16	-5.939679902	2.86E-09	2.35E-07	10.75385581
ZBED8	-1.349568697	-8.14E-17	-5.935101549	2.94E-09	2.40E-07	10.72730387
NIPBL	-1.349076159	-8.54E-16	-5.93293548	2.98E-09	2.42E-07	10.71474898
KIAA1107	-1.347573145	-7.40E-17	-5.92632556	3.10E-09	2.50E-07	10.67646516
ACD	-1.346807492	3.37E-16	-5.92295839	3.16E-09	2.54E-07	10.65697934
STAT5B	-1.345660708	5.21E-16	-5.91791509	3.26E-09	2.60E-07	10.62781447
DFFB	-1.344595302	2.98E-16	-5.913229673	3.36E-09	2.66E-07	10.60074146
FLJ10038	-1.344383094	-2.81E-17	-5.912296427	3.37E-09	2.66E-07	10.59535159
PMM1	-1.342714064	3.27E-16	-5.904956409	3.53E-09	2.76E-07	10.55298972
KLF3-AS1	-1.34226237	1.93E-16	-5.902969957	3.57E-09	2.78E-07	10.54153424
UBE2C	1.341625558	-1.61E-16	5.900169399	3.63E-09	2.81E-07	10.52539053
EXOSC8	-1.341202271	-5.19E-16	-5.89830788	3.67E-09	2.83E-07	10.5146641
PDIA3	1.338591671	7.26E-16	5.886827042	3.94E-09	3.01E-07	10.44858416
CRBN	-1.338245225	1.91E-16	-5.885303453	3.97E-09	3.02E-07	10.43982456
ATG14	-1.337314102	6.94E-16	-5.88120858	4.07E-09	3.08E-07	10.41629306
TP73-AS1	-1.336046353	-7.77E-16	-5.875633302	4.21E-09	3.16E-07	10.38428063
DIDO1	-1.33596065	-3.16E-16	-5.875256402	4.22E-09	3.16E-07	10.38211761
KPNA2	1.335704876	1.02E-15	5.874131566	4.25E-09	3.16E-07	10.37566306
MED23	-1.331911561	-5.64E-16	-5.857449413	4.70E-09	3.48E-07	10.28008238
LOC100506403	1.331502336	-1.47E-16	5.855649732	4.75E-09	3.49E-07	10.26978732
VAV3	1.331348947	1.80E-16	5.854975162	4.77E-09	3.49E-07	10.26592927
OGG1	-1.327180645	-1.92E-16	-5.836643902	5.33E-09	3.87E-07	10.16125776
CTSF	-1.326480544	5.00E-17	-5.833565013	5.43E-09	3.93E-07	10.1437095
ST8SIA1	-1.324326396	1.96E-16	-5.82409155	5.74E-09	4.13E-07	10.08977315
CIRBP	-1.323259174	-1.34E-17	-5.819398148	5.91E-09	4.23E-07	10.06308415
ENPEP	-1.322660659	9.37E-17	-5.816766012	6.00E-09	4.26E-07	10.04812594
GTF2H1	-1.322243779	-1.53E-16	-5.814932669	6.07E-09	4.26E-07	10.0377112
SLC52A2	1.322099064	5.90E-17	5.814296242	6.09E-09	4.26E-07	10.03409659
CA11	-1.32209636	-7.08E-16	-5.814284353	6.09E-09	4.26E-07	10.03402907
ZNF324	-1.321933779	8.45E-17	-5.813569356	6.12E-09	4.26E-07	10.0299687
MLLT4-AS1	-1.320343428	3.96E-16	-5.80657535	6.38E-09	4.42E-07	9.990277062
FKTN	-1.318152371	5.85E-16	-5.796939569	6.75E-09	4.66E-07	9.935671363
GSTA1	-1.316557739	-4.14E-16	-5.789926735	7.04E-09	4.83E-07	9.895986852
LDB2	-1.313322365	3.00E-16	-5.775698281	7.66E-09	5.23E-07	9.815617899
ZBED5	-1.313076391	-1.05E-15	-5.774616545	7.71E-09	5.24E-07	9.809515834
RAD52	-1.312784592	-2.45E-16	-5.773333275	7.77E-09	5.25E-07	9.802278408
PTPRN2	-1.312406968	4.48E-16	-5.771672569	7.85E-09	5.27E-07	9.792914687
OMD	-1.312025796	4.41E-16	-5.769996261	7.93E-09	5.30E-07	9.78346573
ZBTB3	-1.310514406	1.78E-16	-5.763349508	8.25E-09	5.49E-07	9.746026549
GPALPP1	-1.308091193	8.40E-17	-5.752692758	8.78E-09	5.81E-07	9.686090303
SIPA1L1	1.306561883	9.18E-16	5.745967192	9.14E-09	6.02E-07	9.648321125
MITF	-1.305564536	4.06E-16	-5.741581082	9.38E-09	6.15E-07	9.623713575
PARP16	-1.304380602	-7.96E-16	-5.736374406	9.67E-09	6.29E-07	9.594526764
NME3	-1.304163947	-4.84E-16	-5.735421608	9.73E-09	6.29E-07	9.589188579
ST14	1.30414034	5.72E-16	5.73531779	9.73E-09	6.29E-07	9.58860698
NOL8	-1.302925736	-6.37E-16	-5.729976233	1.00E-08	6.46E-07	9.558697106
CYR61	-1.300810669	-3.71E-16	-5.720674638	1.06E-08	6.79E-07	9.506679652
ATP7A	-1.300106865	-9.92E-17	-5.717579468	1.08E-08	6.85E-07	9.489389226
ANKRA2	-1.300053139	1.22E-16	-5.717343191	1.08E-08	6.85E-07	9.488069704
VILL	-1.299235744	3.60E-16	-5.713748472	1.11E-08	6.97E-07	9.468001242
SCAI	-1.299006133	6.46E-16	-5.712738693	1.11E-08	6.98E-07	9.462366154
DPP3	1.297599796	-5.06E-16	5.706553939	1.15E-08	7.20E-07	9.427873775
CCDC130	-1.296130624	-7.39E-16	-5.700092847	1.20E-08	7.44E-07	9.391880165
NDNF	-1.290350365	1.40E-17	-5.674672562	1.39E-08	8.60E-07	9.250664018
FANCL	-1.289297538	-4.39E-16	-5.670042462	1.43E-08	8.79E-07	9.22501059
CEP290	-1.285612358	-3.88E-16	-5.653835864	1.57E-08	9.62E-07	9.135381588
ACACA	1.284962202	-5.51E-16	5.650976622	1.60E-08	9.73E-07	9.119595458
PLA2G6	-1.282887668	-6.79E-17	-5.641853286	1.68E-08	1.02E-06	9.069278083
ZEB2	-1.282484354	6.02E-17	-5.640079601	1.70E-08	1.03E-06	9.059505228
PLCL1	-1.282304464	-8.82E-17	-5.639288487	1.71E-08	1.03E-06	9.05514725
PDIA4	1.281883969	-5.45E-16	5.637439243	1.73E-08	1.03E-06	9.044962768
CLDN8	-1.280130856	-1.02E-16	-5.629729445	1.81E-08	1.07E-06	9.002538019
RAB28	-1.280116302	8.78E-16	-5.629665438	1.81E-08	1.07E-06	9.002186052
ZNF334	-1.278702882	-2.33E-16	-5.623449531	1.87E-08	1.11E-06	8.968024406
CEP57	-1.276181491	-5.14E-16	-5.612361018	2.00E-08	1.17E-06	8.9071774
DXO	-1.276007918	-3.28E-16	-5.611597682	2.00E-08	1.17E-06	8.902993097
IFT20	-1.275952659	-6.55E-16	-5.611354666	2.01E-08	1.17E-06	8.9016611
MIR6516	-1.27500075	5.39E-16	-5.607168384	2.06E-08	1.19E-06	8.878724681
CRYZL1	-1.273986395	-9.65E-16	-5.602707478	2.11E-08	1.21E-06	8.854302446
TGFB1I1	-1.273922381	2.09E-16	-5.602425957	2.11E-08	1.21E-06	8.852761849
ACTR3	1.273912454	3.05E-16	5.602382302	2.11E-08	1.21E-06	8.852522958
FHL1	-1.27117396	-6.05E-17	-5.590339018	2.27E-08	1.29E-06	8.786690188
HYOU1	1.270756899	-3.87E-17	5.588504877	2.29E-08	1.30E-06	8.776676568
AKT3	-1.26966882	-8.64E-17	-5.583719746	2.35E-08	1.33E-06	8.750567287
PAN2	-1.268859552	-2.70E-16	-5.580160766	2.40E-08	1.35E-06	8.731162793
PHLDA2	1.268501562	1.47E-16	5.578586409	2.43E-08	1.36E-06	8.722582936
CFL1	1.267478274	-3.75E-16	5.574086214	2.49E-08	1.39E-06	8.698071328
PHKA2	-1.265444025	-3.44E-16	-5.565140043	2.62E-08	1.46E-06	8.649402184
MKL2	-1.265215924	-7.99E-16	-5.564136907	2.63E-08	1.46E-06	8.643949778
CHRD	-1.264174144	-1.04E-16	-5.559555391	2.70E-08	1.49E-06	8.619060078
ADM	1.263414988	-5.37E-17	5.556216789	2.76E-08	1.51E-06	8.600935591
WNT4	-1.263249009	8.21E-16	-5.555486854	2.77E-08	1.51E-06	8.596974393
ABCA8	-1.262458046	1.56E-16	-5.552008374	2.82E-08	1.54E-06	8.5781046
DPP6	-1.261644094	-1.95E-16	-5.548428793	2.88E-08	1.56E-06	8.558698703
NAA16	-1.26159268	3.69E-17	-5.548202689	2.89E-08	1.56E-06	8.557473347
TBP	-1.260308876	-2.34E-16	-5.542556803	2.98E-08	1.60E-06	8.526892122
S100A11P1	1.260076404	-3.82E-16	5.541534444	3.00E-08	1.61E-06	8.521357794
NBL1	-1.258848695	-3.57E-16	-5.536135254	3.09E-08	1.65E-06	8.492147324
PDS5B	-1.258714525	1.95E-16	-5.535545207	3.10E-08	1.65E-06	8.488956804
GOSR2	-1.25673546	1.07E-15	-5.526841718	3.26E-08	1.73E-06	8.441934522
TLE4	-1.256601078	6.96E-17	-5.526250736	3.27E-08	1.73E-06	8.438744307
MIR6872	-1.256000069	2.27E-16	-5.523607634	3.32E-08	1.74E-06	8.424480611
HEMK1	-1.255416389	-4.67E-16	-5.521040739	3.37E-08	1.76E-06	8.4106347
UBE2H	1.255281029	-4.98E-16	5.520445457	3.38E-08	1.76E-06	8.40742465
BZRAP1	-1.25290639	4.40E-16	-5.510002325	3.59E-08	1.86E-06	8.35116651
TIPARP	-1.252267444	2.30E-16	-5.507192384	3.65E-08	1.89E-06	8.336047278
NAV3	-1.250745646	-4.02E-16	-5.500499856	3.79E-08	1.95E-06	8.300068369
TAGLN2	1.250661132	1.02E-15	5.500128181	3.80E-08	1.95E-06	8.298071532
NUMA1	-1.250485987	1.12E-15	-5.499357935	3.81E-08	1.95E-06	8.293933793
ACOX2	-1.249755906	7.23E-16	-5.496147203	3.88E-08	1.98E-06	8.276692064
LSR	1.247851777	-6.10E-16	5.487773265	4.07E-08	2.06E-06	8.231771151
DIS3	-1.246762725	5.65E-16	-5.482983858	4.18E-08	2.11E-06	8.206109779
GOT1	1.246606062	-4.30E-16	5.482294893	4.20E-08	2.11E-06	8.202420185
SLC6A2	-1.246575419	1.86E-16	-5.482160128	4.20E-08	2.11E-06	8.20169854
LINC00965	-1.244300956	6.92E-16	-5.472157548	4.45E-08	2.22E-06	8.148185591
NEK2	1.242768589	-1.52E-16	5.465418542	4.62E-08	2.30E-06	8.112187592
POFUT2	-1.238956827	2.21E-16	-5.448655264	5.08E-08	2.52E-06	8.02283496
THAP7	-1.238691638	-1.12E-15	-5.447489022	5.11E-08	2.52E-06	8.016628799
CGRRF1	-1.238316757	-5.00E-16	-5.445840381	5.16E-08	2.54E-06	8.007857817
DCN	-1.237930359	2.65E-16	-5.444141089	5.21E-08	2.55E-06	7.998820144
LOC145783	-1.237473616	-1.71E-16	-5.442132432	5.27E-08	2.57E-06	7.988140753
RORB	-1.236575101	-3.02E-16	-5.438180965	5.38E-08	2.62E-06	7.967143563
ZNF32	-1.235972189	-1.75E-16	-5.435529495	5.46E-08	2.64E-06	7.953062802
GPR137B	-1.235895913	1.20E-16	-5.435194047	5.47E-08	2.64E-06	7.951281882
MCOLN3	-1.23490307	2.59E-16	-5.430827746	5.61E-08	2.70E-06	7.928110831
NR3C1	-1.23477971	1.21E-16	-5.430285239	5.63E-08	2.70E-06	7.925233157
HELZ	-1.234127906	-2.60E-16	-5.427418749	5.72E-08	2.73E-06	7.910032938
6-Mar	-1.233598875	-4.37E-16	-5.425092191	5.79E-08	2.76E-06	7.897701728
GSTT2	-1.232710602	-4.90E-18	-5.421185763	5.92E-08	2.81E-06	7.877008796
CAPN3	-1.232539298	3.87E-16	-5.420432408	5.95E-08	2.81E-06	7.873019878
LOC100996668	-1.232199777	1.33E-16	-5.418939267	6.00E-08	2.82E-06	7.865115524
PDE4A	-1.232050882	5.17E-16	-5.418284462	6.02E-08	2.82E-06	7.861649817
EPHX2	-1.231522721	-6.16E-16	-5.415961726	6.10E-08	2.85E-06	7.849359589
PDZRN3	-1.230979733	1.29E-16	-5.413573786	6.18E-08	2.88E-06	7.83672984
LOC100129518	1.2305902	-1.18E-16	5.411860709	6.24E-08	2.90E-06	7.827672852
RBL2	-1.228965073	-1.15E-15	-5.404713764	6.49E-08	3.00E-06	7.789918094
PTGES2	1.226907221	-1.71E-16	5.395663791	6.83E-08	3.15E-06	7.74218191
SYF2	-1.226677878	6.61E-16	-5.394655192	6.87E-08	3.16E-06	7.736866773
HCG8	-1.225967305	6.57E-17	-5.391530247	6.99E-08	3.20E-06	7.720405187
WFS1	-1.225115018	6.36E-17	-5.38778208	7.13E-08	3.26E-06	7.700673168
RRM2	1.224554996	-9.40E-18	5.385319232	7.23E-08	3.29E-06	7.687715113
NDC80	1.224439448	-1.91E-16	5.384811077	7.25E-08	3.29E-06	7.685042237
CDK10	-1.223220999	-1.34E-17	-5.379452611	7.47E-08	3.38E-06	7.656872274
PAMR1	-1.223027906	-1.16E-16	-5.378603431	7.51E-08	3.38E-06	7.652410627
PEX26	1.222933285	2.51E-16	5.378187305	7.52E-08	3.38E-06	7.650224535
TTC31	-1.222578104	-2.97E-16	-5.376625302	7.59E-08	3.39E-06	7.642020143
DGKE	-1.221965248	4.69E-16	-5.373930096	7.70E-08	3.43E-06	7.627869237
DCP1A	-1.221580343	2.28E-16	-5.372237373	7.78E-08	3.44E-06	7.618985388
ARMCX1	-1.221562137	5.23E-17	-5.372157306	7.78E-08	3.44E-06	7.618565246
ZNF213-AS1	-1.221087984	-1.57E-16	-5.370072086	7.87E-08	3.47E-06	7.607625488
CPQ	-1.219402575	-2.02E-16	-5.362660033	8.20E-08	3.61E-06	7.568773764
SEC22A	-1.219071346	-4.89E-16	-5.361203361	8.27E-08	3.62E-06	7.561144641
FAM13C	-1.2185125	2.85E-16	-5.358745681	8.38E-08	3.66E-06	7.548277574
SLC38A1	1.218122423	3.12E-16	5.35703021	8.46E-08	3.68E-06	7.539299806
RARRES2	-1.217124302	3.18E-16	-5.3526407	8.67E-08	3.76E-06	7.516340768
C12orf29	-1.21476141	5.58E-16	-5.342249226	9.18E-08	3.97E-06	7.462063875
KLF4	-1.214466372	-4.13E-17	-5.340951714	9.25E-08	3.99E-06	7.455294103
VPS11	-1.212640559	-9.87E-17	-5.332922199	9.67E-08	4.15E-06	7.413436639
PEX11A	-1.2124938	-4.85E-17	-5.332276786	9.70E-08	4.15E-06	7.410074868
PINLYP	-1.212452517	-3.94E-16	-5.332095231	9.71E-08	4.15E-06	7.409129274
CAMK1	-1.212082826	9.44E-16	-5.330469415	9.80E-08	4.16E-06	7.400662959
AZI2	-1.212071423	-8.33E-16	-5.330419266	9.80E-08	4.16E-06	7.400401851
MMP26	-1.211547535	-2.19E-16	-5.328115321	9.92E-08	4.19E-06	7.388408761
EML4	1.211441978	5.68E-16	5.327651107	9.95E-08	4.19E-06	7.38599294
NMT2	-1.210880013	4.19E-16	-5.325179712	1.01E-07	4.24E-06	7.373135083
RRN3P1	-1.209347523	1.09E-17	-5.318440164	1.05E-07	4.38E-06	7.338101736
FGF7	-1.209235807	2.28E-16	-5.317948859	1.05E-07	4.38E-06	7.335549583
ID2	-1.208963468	2.36E-16	-5.316751174	1.06E-07	4.39E-06	7.329329023
CCDC88C	1.208923902	4.39E-16	5.316577171	1.06E-07	4.39E-06	7.3284254
CNN1	-1.208493955	1.16E-16	-5.314686361	1.07E-07	4.42E-06	7.31860805
MST1L	-1.208154319	-5.36E-16	-5.313192717	1.08E-07	4.44E-06	7.310855311
PPM1F	-1.207111657	6.51E-16	-5.308607325	1.10E-07	4.54E-06	7.287068505
ARPC5L	1.207011945	-2.77E-16	5.308168812	1.11E-07	4.54E-06	7.284794787
CEP68	-1.206261813	-2.51E-16	-5.304869899	1.13E-07	4.61E-06	7.267695736
CAMSAP2	-1.205567533	2.44E-16	-5.301816612	1.15E-07	4.67E-06	7.251879293
PDGFRB	-1.204628512	4.60E-16	-5.297687006	1.17E-07	4.74E-06	7.230501855
SERHL	-1.204621409	-6.40E-16	-5.297655769	1.17E-07	4.74E-06	7.230340212
EZH1	-1.204504724	4.54E-16	-5.297142614	1.18E-07	4.74E-06	7.227684982
OGT	-1.204475269	-1.13E-15	-5.297013077	1.18E-07	4.74E-06	7.227014755
DPY19L4	-1.203200667	2.28E-16	-5.291407662	1.21E-07	4.87E-06	7.198027941
SCD	1.20054303	-4.20E-17	5.279719969	1.29E-07	5.15E-06	7.137687068
NAP1L2	-1.200453796	-4.80E-17	-5.279327537	1.30E-07	5.15E-06	7.135663346
CHKB	-1.200385793	-4.57E-17	-5.279028475	1.30E-07	5.15E-06	7.134121224
MXRA7	-1.200336293	3.64E-16	-5.278810787	1.30E-07	5.15E-06	7.132998762
GOLGA8N	-1.198764439	-3.07E-16	-5.271898123	1.35E-07	5.34E-06	7.0973792
N4BP2L1	-1.198231418	7.12E-18	-5.269554014	1.37E-07	5.39E-06	7.085311079
TSPAN31	-1.197912382	6.05E-17	-5.268150967	1.38E-07	5.41E-06	7.078090367
TDRD3	-1.197538194	-1.11E-15	-5.266505371	1.39E-07	5.45E-06	7.069623846
SPAG9	-1.196807074	6.22E-16	-5.263290068	1.42E-07	5.53E-06	7.053088878
CROCCP2	-1.195931899	4.17E-16	-5.259441244	1.45E-07	5.63E-06	7.033309257
MAGED4	-1.194881823	2.51E-16	-5.254823248	1.48E-07	5.75E-06	7.009595851
ATP8B3	-1.194172319	-6.83E-17	-5.251703005	1.51E-07	5.83E-06	6.993585197
APPBP2	-1.193888511	2.09E-16	-5.250454881	1.52E-07	5.86E-06	6.987183462
RGL1	-1.192799437	6.59E-16	-5.245665377	1.56E-07	5.99E-06	6.962631803
LOC100506558	-1.192009043	-1.66E-16	-5.242189403	1.59E-07	6.09E-06	6.944827513
TRMT13	-1.191857523	-1.99E-16	-5.241523051	1.59E-07	6.09E-06	6.941415735
BAZ2B	-1.191356604	7.85E-16	-5.239320121	1.61E-07	6.12E-06	6.930139652
F11R	1.191273586	-7.84E-16	5.238955026	1.62E-07	6.12E-06	6.928271303
IHH	-1.191200842	1.80E-16	-5.238635114	1.62E-07	6.12E-06	6.926634289
KIF20A	1.191174134	-1.25E-16	5.23851766	1.62E-07	6.12E-06	6.926033289
C12orf5	1.191040282	-3.59E-16	5.237929007	1.62E-07	6.12E-06	6.92302143
PDGFD	-1.190138296	-1.74E-16	-5.233962274	1.66E-07	6.24E-06	6.902734347
SDC1	1.189194719	2.72E-16	5.229812636	1.70E-07	6.36E-06	6.881528279
VPS16	-1.188466234	2.77E-16	-5.226608921	1.73E-07	6.44E-06	6.865167711
CHD2	-1.188462047	-4.49E-16	-5.226590505	1.73E-07	6.44E-06	6.865073692
MSANTD2	-1.187958861	-3.44E-16	-5.224377604	1.75E-07	6.50E-06	6.853778858
FAT4	-1.187278322	-1.69E-16	-5.221384748	1.78E-07	6.59E-06	6.83851067
KRT8	1.187048831	1.15E-16	5.220375497	1.79E-07	6.60E-06	6.833363903
METTL3	-1.186852223	-9.80E-16	-5.21951086	1.79E-07	6.62E-06	6.828955399
WFDC1	-1.185494568	-4.72E-16	-5.213540196	1.85E-07	6.81E-06	6.798532862
TMEM189	1.185235156	1.43E-16	5.212399361	1.86E-07	6.84E-06	6.792723888
SETBP1	-1.184741875	-2.54E-16	-5.210230021	1.89E-07	6.90E-06	6.781681414
C7orf26	-1.183516237	1.48E-16	-5.204839937	1.94E-07	7.08E-06	6.75426446
DENND2A	-1.183395278	-3.80E-16	-5.204307989	1.95E-07	7.08E-06	6.751560213
CCNJ	1.182367559	-2.75E-17	5.199788311	2.00E-07	7.21E-06	6.728594848
GGCT	1.182307372	-8.79E-16	5.199523623	2.00E-07	7.21E-06	6.727250534
AKIRIN1	1.182276278	-1.66E-16	5.199386876	2.00E-07	7.21E-06	6.726556044
EPPK1	1.181959753	1.46E-16	5.197994872	2.01E-07	7.25E-06	6.719487565
ANAPC5	-1.181464047	-1.30E-15	-5.195814868	2.04E-07	7.31E-06	6.708421489
SPATA20	-1.181091657	-1.14E-16	-5.194177178	2.06E-07	7.36E-06	6.700111353
P2RY1	-1.180936784	1.20E-16	-5.19349608	2.06E-07	7.36E-06	6.69665602
POLI	-1.180700758	9.08E-17	-5.192458089	2.08E-07	7.39E-06	6.691390984
VCP	1.178124026	9.17E-16	5.181126198	2.21E-07	7.83E-06	6.633980299
TCEAL4	-1.1776262	-1.17E-16	-5.178936872	2.23E-07	7.90E-06	6.62290299
DYNC2LI1	-1.176583784	1.67E-16	-5.174352559	2.29E-07	8.07E-06	6.599722952
STIP1	1.175999173	-5.01E-16	5.171781572	2.32E-07	8.16E-06	6.586732046
CTSK	-1.174650545	-2.93E-16	-5.165850608	2.39E-07	8.40E-06	6.556788183
PLA2G7	-1.17458393	-7.35E-17	-5.16555765	2.40E-07	8.40E-06	6.555310005
MKI67	1.173954642	-4.02E-16	5.162790179	2.43E-07	8.50E-06	6.541350324
BLZF1	-1.173253241	8.40E-16	-5.159705573	2.47E-07	8.62E-06	6.525799773
CEBPG	1.17267966	1.31E-16	5.157183097	2.51E-07	8.71E-06	6.513090012
ID4	-1.172397933	-6.75E-16	-5.155944123	2.52E-07	8.75E-06	6.506849587
THEMIS2	1.172158382	5.98E-16	5.154890631	2.54E-07	8.77E-06	6.501544574
UCKL1	-1.171986237	-1.35E-16	-5.154133576	2.55E-07	8.78E-06	6.497732984
CXCL12	-1.171868069	4.14E-16	-5.153613898	2.56E-07	8.79E-06	6.495116853
KANK2	-1.171558927	-2.62E-17	-5.152254362	2.57E-07	8.83E-06	6.488274006
SYNE1	-1.171343326	-3.83E-16	-5.151306198	2.59E-07	8.85E-06	6.483502753
TENC1	-1.171184454	2.34E-16	-5.150607512	2.60E-07	8.86E-06	6.479987462
TUBGCP3	-1.17096912	-4.23E-16	-5.149660522	2.61E-07	8.88E-06	6.475223638
ZCWPW1	-1.169873294	-1.20E-15	-5.144841323	2.68E-07	9.09E-06	6.450994294
PER3	-1.168461747	1.56E-18	-5.138633657	2.77E-07	9.37E-06	6.419817625
CEP55	1.16722546	5.60E-18	5.133196741	2.85E-07	9.62E-06	6.392542801
NCF2	1.166776741	3.38E-16	5.131223377	2.88E-07	9.70E-06	6.38265037
CTDNEP1	-1.165427691	7.65E-16	-5.125290557	2.97E-07	9.98E-06	6.352932169
LOC100506469	-1.164960221	-8.18E-16	-5.123234728	3.00E-07	1.01E-05	6.342642304
VCPKMT	-1.164517236	-2.49E-16	-5.121286578	3.03E-07	1.01E-05	6.332895199
ZNF266	-1.164405362	-8.59E-16	-5.120794582	3.04E-07	1.01E-05	6.330434202
CHRDL1	-1.164028909	1.88E-16	-5.119139025	3.07E-07	1.02E-05	6.322154728
HOXA11	-1.16395374	-9.63E-17	-5.118808448	3.08E-07	1.02E-05	6.320501828
GATAD1	-1.163872112	-7.30E-16	-5.118449465	3.08E-07	1.02E-05	6.318707015
ZFP37	-1.163742495	-1.23E-16	-5.11787944	3.09E-07	1.02E-05	6.315857309
R3HDM4	1.161838822	-1.79E-15	5.109507512	3.23E-07	1.06E-05	6.274040429
ZSCAN12	-1.161130473	4.17E-17	-5.106392351	3.28E-07	1.08E-05	6.258498006
PDGFRA	-1.160557569	1.18E-16	-5.103872849	3.33E-07	1.09E-05	6.245934434
MICAL2	1.16028426	6.34E-16	5.102670894	3.35E-07	1.09E-05	6.239943031
HSPA6	1.159735067	1.94E-16	5.100255665	3.39E-07	1.10E-05	6.227908074
SULF1	1.159718522	3.02E-16	5.100182904	3.39E-07	1.10E-05	6.227545599
TUBB3	1.159612004	-3.67E-16	5.099714463	3.40E-07	1.10E-05	6.225212075
ATF3	-1.158585927	-1.88E-16	-5.095202006	3.48E-07	1.13E-05	6.202744393
ZNF133	-1.157828006	-5.08E-16	-5.091868839	3.55E-07	1.14E-05	6.186161211
DTWD1	-1.15756085	-8.01E-17	-5.090693948	3.57E-07	1.15E-05	6.180318474
ECHDC2	-1.157194874	-2.18E-16	-5.089084468	3.60E-07	1.15E-05	6.172316716
CPED1	-1.157150284	-1.23E-16	-5.088888369	3.60E-07	1.15E-05	6.171341956
YTHDC1	-1.157088824	-8.53E-16	-5.088618082	3.61E-07	1.15E-05	6.169998485
DFNA5	-1.156803628	-2.17E-16	-5.087363855	3.63E-07	1.16E-05	6.163765245
TSTA3	1.155933469	3.48E-16	5.083537089	3.71E-07	1.18E-05	6.144756526
ELF2	-1.155161547	-4.65E-17	-5.080142349	3.77E-07	1.20E-05	6.12790579
TRIM45	-1.15340707	4.66E-16	-5.072426548	3.93E-07	1.24E-05	6.089648125
STON1	-1.153176082	3.43E-16	-5.071410717	3.95E-07	1.25E-05	6.084615607
MTO1	-1.152815693	5.97E-16	-5.069825808	3.98E-07	1.26E-05	6.076765841
RP11-548H18.2	1.152019858	-1.02E-15	5.066325904	4.06E-07	1.27E-05	6.059440143
JUN	-1.151956181	-1.28E-15	-5.066045864	4.06E-07	1.27E-05	6.058054367
TUBD1	-1.150682058	-7.84E-16	-5.060442555	4.18E-07	1.31E-05	6.030342556
NDST2	-1.150644004	-5.46E-17	-5.060275203	4.19E-07	1.31E-05	6.029515371
H2AFY	1.149851817	-4.70E-16	5.056791341	4.26E-07	1.33E-05	6.012301556
KAT6B	-1.149615116	3.42E-16	-5.055750382	4.29E-07	1.33E-05	6.007160464
SEMA5A	-1.148822847	-2.35E-16	-5.052266162	4.37E-07	1.35E-05	5.989960284
FAM114A2	-1.148712819	5.00E-16	-5.051782285	4.38E-07	1.35E-05	5.987572518
RSBN1	-1.148544595	-7.19E-17	-5.051042472	4.39E-07	1.36E-05	5.983922238
EDNRA	-1.148348767	7.03E-17	-5.050181264	4.41E-07	1.36E-05	5.979673661
DHCR24	1.148337516	-1.70E-16	5.050131783	4.42E-07	1.36E-05	5.979429577
PLA2G4C	-1.147704524	-4.19E-16	-5.047348028	4.48E-07	1.37E-05	5.965701635
HNMT	-1.147464335	3.53E-18	-5.046291729	4.51E-07	1.38E-05	5.960494531
CYBRD1	-1.146820866	-1.76E-16	-5.043461897	4.57E-07	1.39E-05	5.946550038
ESRP1	1.146032913	9.80E-16	5.039996655	4.66E-07	1.41E-05	5.929485107
MAN2B1	1.146032185	-6.22E-16	5.039993454	4.66E-07	1.41E-05	5.929469347
KIF16B	-1.145965991	4.72E-16	-5.039702348	4.66E-07	1.41E-05	5.928036301
MICA	-1.145396811	-4.38E-16	-5.03719922	4.72E-07	1.43E-05	5.915717412
CUTC	-1.144333776	-4.30E-16	-5.032524233	4.84E-07	1.46E-05	5.892726328
PRR14L	1.143199166	1.96E-16	5.027534471	4.97E-07	1.49E-05	5.868210765
ZFP36	-1.142576084	1.83E-16	-5.024794293	5.04E-07	1.51E-05	5.854758147
ZBTB38	-1.142449569	-1.31E-16	-5.02423791	5.05E-07	1.51E-05	5.852027537
OLFML1	-1.142356539	8.01E-17	-5.023828784	5.07E-07	1.51E-05	5.850019824
RPL32	-1.141329751	-1.29E-15	-5.019313202	5.19E-07	1.54E-05	5.8278713
ZNF189	-1.141318341	1.31E-16	-5.019263022	5.19E-07	1.54E-05	5.827625282
WDR19	-1.141097187	-5.80E-16	-5.018290437	5.21E-07	1.55E-05	5.822857496
GDPD3	-1.141045562	1.26E-16	-5.018063399	5.22E-07	1.55E-05	5.821744646
THRA	-1.140946219	7.28E-16	-5.017626512	5.23E-07	1.55E-05	5.819603344
ALG13	-1.13966275	-1.06E-17	-5.011982102	5.39E-07	1.59E-05	5.791955323
RBM4B	-1.139407344	-1.96E-16	-5.010858882	5.42E-07	1.59E-05	5.786457168
ATP10D	-1.138941923	1.47E-16	-5.008812064	5.48E-07	1.61E-05	5.776441172
JMJD4	-1.138748051	3.38E-16	-5.007959462	5.50E-07	1.61E-05	5.772270216
C4orf46	-1.138726673	-1.16E-15	-5.007865447	5.50E-07	1.61E-05	5.771810333
SYDE1	-1.13824774	-5.16E-16	-5.005759205	5.56E-07	1.62E-05	5.761509767
ZNF780B	-1.138158733	-1.83E-16	-5.00536777	5.58E-07	1.62E-05	5.759595937
PTAFR	1.137371111	5.96E-16	5.001903985	5.68E-07	1.65E-05	5.742667059
WT1	-1.136740451	-3.19E-17	-4.999130486	5.76E-07	1.67E-05	5.72912033
SMAD4	-1.136376081	-4.05E-16	-4.997528067	5.81E-07	1.68E-05	5.721296989
CBFA2T3	-1.136256622	1.98E-17	-4.997002712	5.82E-07	1.68E-05	5.718732641
PCNP	-1.136166059	4.19E-16	-4.996604436	5.84E-07	1.68E-05	5.716788764
PCCB	1.135009371	7.21E-17	4.99151758	5.99E-07	1.72E-05	5.69197488
CPSF3L	-1.134788225	-5.30E-16	-4.990545031	6.02E-07	1.73E-05	5.687233627
HSPH1	1.133709662	-5.07E-17	4.985801751	6.17E-07	1.76E-05	5.664122995
GULP1	-1.132274957	-3.22E-16	-4.97949224	6.38E-07	1.81E-05	5.633415294
CDK5RAP1	-1.132234363	-3.79E-18	-4.979313718	6.38E-07	1.81E-05	5.632547015
SCML1	-1.132179522	-2.16E-16	-4.979072536	6.39E-07	1.81E-05	5.631374021
DNAJC12	-1.132126643	2.58E-16	-4.978839989	6.40E-07	1.81E-05	5.63024308
RPL34	-1.131413124	-4.02E-16	-4.975702089	6.50E-07	1.84E-05	5.614987737
F10	-1.130472154	-3.93E-17	-4.971563915	6.64E-07	1.87E-05	5.594884131
CCDC121	-1.130439096	1.15E-16	-4.971418532	6.65E-07	1.87E-05	5.594178151
SFRP1	-1.12965806	-1.22E-16	-4.967983711	6.77E-07	1.90E-05	5.577504687
ERO1L	1.129213345	-3.39E-16	4.966027956	6.83E-07	1.92E-05	5.568016121
UBR2	-1.128192373	3.45E-16	-4.961537946	6.99E-07	1.96E-05	5.546246463
TRPM2	1.127947092	8.85E-16	4.960459258	7.03E-07	1.96E-05	5.541019416
LSM14A	1.12734781	-1.03E-15	4.957823747	7.13E-07	1.98E-05	5.528253185
KLHDC2	-1.127301486	-8.80E-16	-4.957620024	7.14E-07	1.98E-05	5.527266643
CLK4	-1.127058577	5.45E-16	-4.956551764	7.18E-07	1.99E-05	5.522094213
MAPK13	1.126833214	-3.58E-16	4.95556067	7.21E-07	1.99E-05	5.517296407
GPR125	-1.126824626	4.67E-17	-4.955522902	7.21E-07	1.99E-05	5.517113597
MME	-1.126547882	-1.45E-16	-4.954305844	7.26E-07	2.00E-05	5.511223276
OXR1	-1.125737097	5.63E-16	-4.950740192	7.39E-07	2.03E-05	5.493974552
TRIM52	-1.125622022	6.30E-16	-4.950234119	7.41E-07	2.03E-05	5.491527447
NPRL2	-1.12558117	8.52E-16	-4.950054461	7.42E-07	2.03E-05	5.490658774
PAX2	-1.125210268	-2.30E-16	-4.948423317	7.48E-07	2.05E-05	5.482773403
EGR3	-1.124641649	-3.13E-16	-4.945922655	7.58E-07	2.07E-05	5.4706896
TIMM23	1.124599244	1.01E-15	4.94573617	7.59E-07	2.07E-05	5.469788703
CLUHP3	-1.123427061	-1.70E-16	-4.940581171	7.79E-07	2.12E-05	5.44489872
USP20	-1.123164126	2.06E-16	-4.939424842	7.84E-07	2.13E-05	5.439319159
LMNB1	1.122614541	-1.49E-16	4.937007888	7.93E-07	2.14E-05	5.427661001
TCEAL1	-1.122558249	-1.40E-16	-4.93676033	7.94E-07	2.14E-05	5.426467228
ARHGEF15	-1.122519182	-6.10E-16	-4.936588523	7.95E-07	2.14E-05	5.425638778
LAD1	1.122219904	1.63E-16	4.935272364	8.00E-07	2.15E-05	5.419293234
IMPACT	-1.12210456	-1.46E-16	-4.934765107	8.03E-07	2.15E-05	5.416848064
PTBP2	-1.121987622	-3.15E-16	-4.934250841	8.05E-07	2.16E-05	5.41436937
LOC728392	-1.121710051	2.83E-16	-4.933030146	8.10E-07	2.16E-05	5.408486812
GAS7	-1.121632623	-8.62E-17	-4.932689633	8.11E-07	2.16E-05	5.406846133
RXRB	-1.121399175	-1.43E-15	-4.931662983	8.15E-07	2.17E-05	5.40190015
PIP5K1B	-1.120629854	1.49E-16	-4.928279681	8.30E-07	2.21E-05	5.385608067
OR7E156P	1.119992583	5.22E-16	4.925477105	8.42E-07	2.23E-05	5.372120901
CLDN7	1.119650197	-2.49E-16	4.923971365	8.48E-07	2.25E-05	5.364877816
NTAN1	-1.118503874	5.84E-17	-4.918930093	8.70E-07	2.30E-05	5.340643838
PKM	1.118270047	6.93E-16	4.917901773	8.75E-07	2.31E-05	5.335703633
RP11-499E18.1	-1.117732316	-2.74E-16	-4.915536956	8.85E-07	2.33E-05	5.324346613
NRF1	-1.117079246	-5.07E-17	-4.912664899	8.99E-07	2.36E-05	5.310560916
GYPC	-1.116438067	1.33E-16	-4.909845135	9.12E-07	2.39E-05	5.297034065
SETD2	-1.115289463	2.43E-15	-4.904793834	9.35E-07	2.45E-05	5.272821596
KIAA1109	-1.114657982	-4.01E-16	-4.902016722	9.49E-07	2.48E-05	5.259520647
NUSAP1	1.114075802	3.58E-16	4.899456421	9.61E-07	2.50E-05	5.247264786
ZNF443	-1.113242095	-2.51E-16	-4.895789965	9.79E-07	2.55E-05	5.229725038
GPI	1.112730751	1.87E-16	4.893541191	9.90E-07	2.57E-05	5.218973754
JAM2	-1.112496665	3.98E-16	-4.892511732	9.96E-07	2.58E-05	5.214053605
LOC102724229	-1.112441086	-4.79E-16	-4.892267305	9.97E-07	2.58E-05	5.212885555
ACTR2	1.111464389	7.97E-16	4.887972014	1.02E-06	2.63E-05	5.192369042
ABCD4	-1.111074898	-2.17E-16	-4.886259116	1.03E-06	2.65E-05	5.18419239
SP100	-1.110769367	-4.60E-16	-4.884915462	1.03E-06	2.66E-05	5.177780354
UROD	-1.109412041	-1.30E-15	-4.878946246	1.07E-06	2.74E-05	5.149316063
PTGFR	-1.10934197	-7.61E-16	-4.878638087	1.07E-06	2.74E-05	5.147847547
PFKP	1.1086673	-5.00E-16	4.87567104	1.08E-06	2.77E-05	5.133712979
IGH	1.107649626	1.19E-16	4.871195538	1.11E-06	2.83E-05	5.112408633
FOXJ2	-1.107626645	5.47E-16	-4.871094471	1.11E-06	2.83E-05	5.11192776
TK2	-1.106771449	2.04E-16	-4.867333512	1.13E-06	2.87E-05	5.094040286
SLC23A2	-1.10676254	-6.28E-17	-4.86729433	1.13E-06	2.87E-05	5.093854004
MUS81	-1.106369872	-9.56E-16	-4.865567466	1.14E-06	2.89E-05	5.085645575
MAN2C1	-1.106306151	6.63E-16	-4.865287233	1.14E-06	2.89E-05	5.084313795
NEK3	-1.105855234	-3.10E-16	-4.863304203	1.15E-06	2.91E-05	5.074891849
CTGF	-1.104888206	-2.50E-16	-4.85905143	1.18E-06	2.96E-05	5.054698647
MMP9	1.104812013	-2.03E-16	4.858716351	1.18E-06	2.96E-05	5.053108358
FAM3A	-1.104770711	-1.14E-17	-4.858534712	1.18E-06	2.96E-05	5.052246347
TRANK1	-1.104710768	8.05E-18	-4.858271097	1.18E-06	2.96E-05	5.050995351
ZNF26	-1.103582405	-3.42E-17	-4.853308807	1.21E-06	3.03E-05	5.027459307
IGFBP6	-1.103183225	3.14E-16	-4.851553301	1.23E-06	3.05E-05	5.019138736
MTHFD2	1.102799042	-1.40E-17	4.849863753	1.24E-06	3.07E-05	5.011133624
ZNF135	-1.102626173	-5.18E-16	-4.849103514	1.24E-06	3.08E-05	5.007532511
RGS7	-1.102587989	-2.48E-16	-4.848935586	1.24E-06	3.08E-05	5.006737142
KIAA0101	1.102194548	1.35E-16	4.847205323	1.25E-06	3.10E-05	4.998543582
BDH2	-1.101590157	2.92E-16	-4.844547346	1.27E-06	3.13E-05	4.985962587
LINC00472	-1.101440459	-4.37E-16	-4.843889009	1.27E-06	3.14E-05	4.982847545
ABI3BP	-1.101232711	-1.96E-16	-4.842975378	1.28E-06	3.15E-05	4.978525242
BCS1L	-1.101143485	-4.65E-16	-4.842582983	1.28E-06	3.15E-05	4.976669105
SSBP2	-1.100924059	-4.76E-16	-4.841617994	1.29E-06	3.16E-05	4.972105085
LIFR	-1.100671544	-2.34E-16	-4.840507491	1.30E-06	3.17E-05	4.966853963
MAP3K7CL	-1.100366663	3.05E-16	-4.839166693	1.30E-06	3.18E-05	4.96051548
LOC101930112	-1.099949707	9.86E-16	-4.837333014	1.32E-06	3.21E-05	4.951849789
SARM1	-1.09975917	-9.97E-16	-4.836495077	1.32E-06	3.22E-05	4.947890918
GNB5	-1.099469935	-1.56E-16	-4.835223082	1.33E-06	3.23E-05	4.941882633
ARHGEF10	-1.098825044	2.23E-16	-4.832386998	1.35E-06	3.27E-05	4.928492045
KLF10	-1.098650218	3.74E-16	-4.831618151	1.35E-06	3.28E-05	4.924863282
LYPLA2	1.098511908	-1.14E-15	4.831009894	1.36E-06	3.28E-05	4.921992874
ST7L	-1.097801235	5.45E-16	-4.827884515	1.38E-06	3.33E-05	4.90724968
TSPAN14	1.097742699	2.44E-16	4.827627085	1.38E-06	3.33E-05	4.906035744
TUBB4B	1.097352438	-5.22E-16	4.825910806	1.39E-06	3.35E-05	4.897944116
TMCO6	-1.096873967	-8.62E-16	-4.823806596	1.41E-06	3.37E-05	4.88802746
CDK2AP2	1.096805529	-4.22E-16	4.82350562	1.41E-06	3.37E-05	4.886609384
FAM169A	-1.09679565	-3.13E-16	-4.823462177	1.41E-06	3.37E-05	4.886404706
NR2F2	-1.096125496	-8.82E-16	-4.820514987	1.43E-06	3.42E-05	4.872523546
GALNT2	1.095775743	-1.16E-15	4.818976854	1.44E-06	3.44E-05	4.865282363
CCDC101	-1.095385258	1.09E-15	-4.817259586	1.46E-06	3.45E-05	4.857200582
FLOT2	1.095349154	7.39E-16	4.817100809	1.46E-06	3.45E-05	4.856453493
CLEC2B	-1.095250961	-3.34E-16	-4.81666898	1.46E-06	3.45E-05	4.854421746
PLAGL1	-1.09524905	4.42E-17	-4.816660575	1.46E-06	3.45E-05	4.854382202
SCARA3	-1.094838411	-8.59E-16	-4.814854678	1.47E-06	3.48E-05	4.84588748
ZBTB20	-1.094475282	8.16E-17	-4.813257715	1.49E-06	3.50E-05	4.838378218
RNFT2	1.094293487	-1.86E-16	4.812458222	1.49E-06	3.51E-05	4.834619762
PEX3	-1.093940746	-2.20E-16	-4.810906947	1.50E-06	3.53E-05	4.827328927
NUTF2	1.09348323	-2.21E-16	4.808894894	1.52E-06	3.56E-05	4.817875985
TMEM8B	-1.093183982	3.91E-16	-4.807578869	1.53E-06	3.57E-05	4.811695231
BCHE	-1.092914271	8.12E-17	-4.806392738	1.54E-06	3.59E-05	4.806125975
GSPT2	-1.092827254	6.42E-17	-4.806010057	1.54E-06	3.59E-05	4.804329465
TRIP13	1.092723297	3.95E-16	4.805552876	1.54E-06	3.59E-05	4.802183394
ETAA1	-1.092633669	-7.31E-16	-4.805158715	1.55E-06	3.59E-05	4.800333314
CHD9	-1.092600946	-8.70E-16	-4.805014804	1.55E-06	3.59E-05	4.799657873
PIGL	-1.092031455	-1.70E-16	-4.802510312	1.57E-06	3.63E-05	4.78790639
ZNF337	-1.091850216	1.39E-16	-4.801713261	1.57E-06	3.63E-05	4.784167782
SLC25A10	1.090872608	-7.51E-16	4.797413959	1.61E-06	3.71E-05	4.764012393
GADD45G	-1.090434843	2.64E-16	-4.795488768	1.62E-06	3.74E-05	4.754992834
REM1	-1.090061426	6.15E-16	-4.793846566	1.64E-06	3.76E-05	4.747301943
VAMP3	-1.089806624	1.66E-15	-4.792726001	1.65E-06	3.77E-05	4.742055537
C6orf120	-1.089387311	-6.38E-16	-4.790881955	1.66E-06	3.80E-05	4.733424517
PER2	-1.089006731	1.56E-16	-4.789208252	1.67E-06	3.83E-05	4.725593654
SLC50A1	1.08883303	7.31E-16	4.788444354	1.68E-06	3.83E-05	4.722020468
FAM8A1	-1.088823611	3.41E-16	-4.788402928	1.68E-06	3.83E-05	4.721826708
TOE1	-1.0887864	-1.64E-16	-4.788239285	1.68E-06	3.83E-05	4.72106134
TMEM132A	1.088091212	4.73E-16	4.785182003	1.71E-06	3.88E-05	4.706766995
LPAR1	-1.087789893	4.73E-16	-4.783856869	1.72E-06	3.89E-05	4.700574158
PI4KA	-1.087767479	2.00E-16	-4.783758296	1.72E-06	3.89E-05	4.700113563
CENPO	1.087682426	-1.20E-16	4.783384253	1.72E-06	3.89E-05	4.698365867
VPS51	-1.086687701	-3.36E-16	-4.779009673	1.76E-06	3.97E-05	4.677936051
NR1H3	-1.086216193	-7.44E-16	-4.77693609	1.78E-06	4.00E-05	4.668258696
VDAC1	1.086177958	-1.69E-16	4.776767938	1.78E-06	4.00E-05	4.66747412
ASPM	1.085832306	1.10E-16	4.77524784	1.79E-06	4.03E-05	4.660382786
MAP7	1.084457374	3.93E-16	4.769201194	1.85E-06	4.14E-05	4.632197208
PLN	-1.084321318	1.69E-17	-4.76860285	1.86E-06	4.15E-05	4.629410055
METTL7A	-1.083962061	-2.42E-16	-4.767022919	1.87E-06	4.17E-05	4.622052241
COPA	1.083724571	-4.40E-16	4.76597849	1.88E-06	4.19E-05	4.617189625
BTG2	-1.083402572	-7.90E-16	-4.76456241	1.89E-06	4.21E-05	4.610598388
HIPK2	1.083025306	-9.18E-16	4.762903279	1.91E-06	4.24E-05	4.602878348
ARPC1B	1.08269467	2.32E-16	4.761449219	1.92E-06	4.26E-05	4.596114727
JUNB	-1.082559344	5.77E-17	-4.760854083	1.93E-06	4.27E-05	4.593347021
WNK1	1.082269597	-2.03E-16	4.759579842	1.94E-06	4.29E-05	4.587422276
AMOTL2	-1.082053329	5.33E-16	-4.758628741	1.95E-06	4.30E-05	4.583001042
PIK3R3	1.081937688	1.18E-17	4.758120181	1.95E-06	4.30E-05	4.580637342
PRKCA	-1.081822116	-3.18E-16	-4.757611917	1.96E-06	4.31E-05	4.578275273
PDLIM2	-1.080495194	2.67E-16	-4.751776414	2.02E-06	4.43E-05	4.551173832
RANBP6	-1.080074354	-5.46E-16	-4.749925653	2.04E-06	4.46E-05	4.542585415
CDH3	1.079221068	-1.95E-16	4.74617309	2.07E-06	4.53E-05	4.52518199
NENF	-1.079188923	6.76E-17	-4.746031727	2.07E-06	4.53E-05	4.524526651
SNTB2	-1.078708529	-6.50E-16	-4.74391906	2.10E-06	4.57E-05	4.514734988
GLI2	-1.077904819	3.29E-16	-4.740384522	2.13E-06	4.64E-05	4.49836307
DPY19L2P2	-1.077776206	1.48E-16	-4.73981891	2.14E-06	4.65E-05	4.495744298
HJURP	1.077725335	-3.52E-16	4.73959519	2.14E-06	4.65E-05	4.494708563
FOXM1	1.077564898	2.82E-16	4.738889624	2.15E-06	4.66E-05	4.491442398
DSP	1.076602037	-5.99E-16	4.734655177	2.19E-06	4.74E-05	4.471850765
TRIOBP	-1.076470983	1.29E-16	-4.734078832	2.20E-06	4.74E-05	4.469185524
TUBG2	-1.076465343	-3.50E-16	-4.734054029	2.20E-06	4.74E-05	4.469070832
ZCCHC24	-1.07568538	-6.49E-17	-4.730623924	2.24E-06	4.82E-05	4.453215522
CCS	-1.074723176	7.38E-16	-4.726392368	2.29E-06	4.91E-05	4.433671422
USP48	-1.074231895	-1.20E-15	-4.724231824	2.31E-06	4.96E-05	4.423699357
ZC3H14	1.074142749	-5.42E-16	4.723839779	2.31E-06	4.96E-05	4.421890346
DET1	-1.073145594	1.48E-16	-4.719454516	2.36E-06	5.06E-05	4.401665714
ID2B	-1.071908624	6.50E-16	-4.714014598	2.43E-06	5.19E-05	4.376603165
ROR2	-1.071511726	-4.79E-17	-4.712269128	2.45E-06	5.22E-05	4.368567634
LMBR1L	-1.071394338	-7.36E-16	-4.711752881	2.46E-06	5.23E-05	4.366191589
ACTG1P4	-1.070525797	2.07E-16	-4.707933232	2.50E-06	5.32E-05	4.348619579
C5	-1.070468791	-1.96E-16	-4.707682534	2.51E-06	5.32E-05	4.347466759
ACSL5	-1.06991688	1.22E-16	-4.705255353	2.54E-06	5.37E-05	4.336308699
PYCR1	1.069585886	1.56E-16	4.703799713	2.55E-06	5.40E-05	4.329619693
KLF2	-1.069460971	-2.53E-16	-4.703250366	2.56E-06	5.41E-05	4.327095854
FCGR1A	1.069154252	2.10E-16	4.701901486	2.58E-06	5.43E-05	4.320900006
S100PBP	-1.068483583	1.79E-16	-4.698952033	2.62E-06	5.50E-05	4.307358401
BSDC1	-1.068383956	-3.12E-16	-4.698513897	2.62E-06	5.51E-05	4.305347539
MEIS3P1	-1.067830508	4.21E-16	-4.696079954	2.65E-06	5.56E-05	4.294180199
FJX1	-1.067438695	-1.89E-16	-4.694356846	2.67E-06	5.60E-05	4.286277783
RTCA	1.067403944	-5.98E-16	4.694204019	2.68E-06	5.60E-05	4.285577037
ANXA2	1.067042196	-3.81E-17	4.692613135	2.70E-06	5.63E-05	4.278283832
TPX2	1.065539923	-2.20E-16	4.686006475	2.79E-06	5.81E-05	4.248022896
DLGAP5	1.065423139	1.35E-16	4.685492883	2.79E-06	5.81E-05	4.245672241
SIK1	-1.065247145	6.48E-18	-4.684718902	2.80E-06	5.82E-05	4.242130303
POMT1	-1.065193971	5.12E-16	-4.684485052	2.81E-06	5.82E-05	4.241060256
CENPA	1.065035495	-1.57E-16	4.683788113	2.82E-06	5.83E-05	4.237871544
ISLR	-1.065024458	3.32E-16	-4.683739572	2.82E-06	5.83E-05	4.23764947
BUB1	1.064916758	-1.85E-16	4.683265932	2.82E-06	5.83E-05	4.235482712
LRRC8D	1.064487928	3.97E-16	4.681380035	2.85E-06	5.88E-05	4.226857476
FRS3	-1.06360946	2.03E-16	-4.677516726	2.90E-06	5.98E-05	4.209199311
STAT1	1.063506548	-6.02E-16	4.677064144	2.91E-06	5.98E-05	4.207131634
ATF2	-1.063033691	-2.60E-16	-4.674984623	2.94E-06	6.03E-05	4.197633644
FUBP1	-1.062578121	1.06E-16	-4.672981128	2.97E-06	6.08E-05	4.188486893
FGF1	-1.062216607	-3.52E-16	-4.67139127	2.99E-06	6.12E-05	4.181231351
AP1M2	1.061336363	5.20E-17	4.667520155	3.05E-06	6.23E-05	4.163575289
BNC2	-1.061055098	-3.05E-16	-4.666283217	3.07E-06	6.26E-05	4.157936729
MYL9	-1.060938486	7.93E-17	-4.665770381	3.07E-06	6.26E-05	4.155599415
TTC33	-1.060726106	-6.06E-16	-4.664836382	3.09E-06	6.28E-05	4.15134326
TTN	-1.059869527	-5.77E-17	-4.661069337	3.15E-06	6.39E-05	4.134185783
TMEM143	-1.059244934	-2.62E-16	-4.65832252	3.19E-06	6.46E-05	4.121683804
SERPINF1	-1.058958765	-3.82E-17	-4.65706401	3.21E-06	6.49E-05	4.115958231
ZDHHC17	-1.058494191	-4.73E-16	-4.655020918	3.24E-06	6.55E-05	4.106666508
NAT6	-1.058320101	-9.89E-16	-4.654255308	3.25E-06	6.56E-05	4.103185659
EVC	-1.058211111	-1.39E-16	-4.653775996	3.26E-06	6.57E-05	4.101006759
MYLIP	-1.058028868	1.07E-15	-4.652974531	3.27E-06	6.58E-05	4.097363883
NCAPG	1.0573791	3.16E-16	4.650116997	3.32E-06	6.66E-05	4.08438073
NPR2	-1.057115198	-5.30E-16	-4.648956415	3.34E-06	6.69E-05	4.079109926
TOM1	1.056362006	3.87E-16	4.645644043	3.39E-06	6.79E-05	4.06407396
NIT1	-1.05629206	2.44E-16	-4.64533644	3.40E-06	6.79E-05	4.06267819
MAGEL2	-1.055651341	-3.60E-16	-4.6425187	3.44E-06	6.87E-05	4.049896805
HMGA1	1.05470326	3.32E-16	4.638349252	3.51E-06	7.00E-05	4.030998249
POGLUT1	-1.05457331	1.34E-17	-4.63777776	3.52E-06	7.01E-05	4.028409212
CECR5	-1.054293937	4.46E-16	-4.636549139	3.54E-06	7.04E-05	4.022844254
CBX2	1.053889697	-1.99E-16	4.634771382	3.57E-06	7.09E-05	4.014794633
PPP3R1	1.053829635	6.71E-16	4.634507243	3.58E-06	7.09E-05	4.013598883
DBNDD1	1.053787659	1.39E-17	4.63432264	3.58E-06	7.09E-05	4.012763233
PKD2	-1.053174411	-3.07E-16	-4.631625714	3.63E-06	7.17E-05	4.00055872
FBXL7	-1.052571822	-3.71E-16	-4.628975663	3.68E-06	7.25E-05	3.988573255
PDGFRL	-1.052305981	-3.01E-16	-4.627806553	3.70E-06	7.28E-05	3.983287866
CRISPLD2	-1.051998076	4.40E-17	-4.626452457	3.72E-06	7.32E-05	3.97716785
OR2A20P	-1.051891243	2.89E-16	-4.625982628	3.73E-06	7.32E-05	3.975044814
BAI3	-1.051479342	-6.61E-16	-4.624171178	3.76E-06	7.38E-05	3.966861356
GLT8D1	-1.051045235	-1.09E-15	-4.622262075	3.80E-06	7.43E-05	3.958240211
KLF11	-1.050504935	-1.59E-16	-4.619885955	3.84E-06	7.51E-05	3.947515075
BRD8	-1.050448475	-2.24E-16	-4.619637657	3.84E-06	7.51E-05	3.946394648
PHKA1	1.050238079	9.46E-16	4.618712382	3.86E-06	7.53E-05	3.94221993
HNRNPAB	1.049561822	3.28E-16	4.615738354	3.92E-06	7.63E-05	3.928807187
IL4R	1.048902117	2.20E-16	4.612837122	3.97E-06	7.72E-05	3.915731076
WBSCR22	1.048695359	-5.14E-16	4.611927843	3.99E-06	7.74E-05	3.911634566
ACTR8	1.048337932	-1.76E-15	4.610355959	4.02E-06	7.79E-05	3.904554778
TBC1D2B	-1.048089395	-1.42E-16	-4.609262952	4.04E-06	7.82E-05	3.899633279
DNASE2	1.048052986	-1.23E-15	4.609102834	4.04E-06	7.82E-05	3.898912407
LYN	1.047389085	-4.36E-16	4.606183145	4.10E-06	7.90E-05	3.885772059
SOS1	1.047387516	2.32E-16	4.606176243	4.10E-06	7.90E-05	3.885741006
ALG9	-1.046585235	4.50E-16	-4.602647991	4.17E-06	8.03E-05	3.869872894
CCDC6	1.046303265	3.88E-16	4.601407951	4.20E-06	8.06E-05	3.86429877
PHC1	-1.045962404	-4.20E-16	-4.599908921	4.23E-06	8.11E-05	3.857562469
GNL3L	1.045375539	1.13E-16	4.597328017	4.28E-06	8.19E-05	3.845969605
BBS10	-1.045329236	5.82E-16	-4.597124388	4.28E-06	8.19E-05	3.845055225
SAMD4A	-1.044765557	-7.53E-17	-4.594645454	4.34E-06	8.28E-05	3.833927008
IFFO1	-1.044494289	1.94E-16	-4.593452478	4.36E-06	8.32E-05	3.82857374
CTC-428G20.3	-1.043954987	7.31E-16	-4.591080747	4.41E-06	8.39E-05	3.817935152
VPS4A	-1.04394603	-6.93E-16	-4.591041355	4.41E-06	8.39E-05	3.817758501
RP3-406P24.1	1.043782713	-1.27E-15	4.590323127	4.43E-06	8.41E-05	3.814537946
POU6F1	-1.042726985	-2.81E-17	-4.585680269	4.53E-06	8.57E-05	3.793731376
MBNL2	-1.042698002	4.49E-16	-4.585552808	4.53E-06	8.57E-05	3.793160469
FMOD	-1.042560552	2.76E-16	-4.584948333	4.54E-06	8.59E-05	3.790453187
C19orf60	-1.042458102	-1.70E-16	-4.584497783	4.55E-06	8.59E-05	3.788435532
CDC16	-1.041972117	-9.75E-16	-4.582360529	4.60E-06	8.67E-05	3.778867156
ZXDC	-1.041623607	3.73E-17	-4.580827858	4.63E-06	8.72E-05	3.772008214
RBM38	1.041504932	6.83E-16	4.580305953	4.64E-06	8.73E-05	3.769673136
ASTE1	-1.041352254	3.26E-16	-4.579634511	4.66E-06	8.75E-05	3.76666939
MIR6824	-1.040972701	3.58E-16	-4.577965321	4.70E-06	8.80E-05	3.759204061
ZWINT	1.040652876	-2.94E-16	4.576558802	4.73E-06	8.85E-05	3.752915626
ZNF529	-1.040345588	1.10E-16	-4.575207416	4.76E-06	8.90E-05	3.746875502
RAB27A	1.040220713	6.77E-17	4.574658246	4.77E-06	8.91E-05	3.744421452
SPAG5	1.040022318	3.06E-16	4.57378575	4.79E-06	8.93E-05	3.740523182
KIF14	1.039451903	2.82E-16	4.571277191	4.85E-06	9.03E-05	3.729319195
MISP	1.038993114	5.69E-16	4.56925954	4.89E-06	9.10E-05	3.720312216
ANAPC2	-1.038620903	-5.56E-16	-4.567622639	4.93E-06	9.15E-05	3.713007859
C1orf123	-1.038603764	-8.13E-16	-4.567547266	4.93E-06	9.15E-05	3.712671582
GTPBP6	-1.038527838	-3.87E-17	-4.567213359	4.94E-06	9.15E-05	3.711181934
LIN7B	-1.038420548	-4.48E-17	-4.566741522	4.95E-06	9.16E-05	3.709077126
SYNDIG1	-1.037795801	-5.34E-16	-4.563994023	5.02E-06	9.27E-05	3.696825187
GABBR1	-1.0373921	-1.50E-16	-4.562218637	5.06E-06	9.33E-05	3.688912121
KLC1	-1.037291865	8.80E-16	-4.561777825	5.07E-06	9.34E-05	3.686947857
ADIRF	-1.037231345	2.47E-16	-4.561511671	5.08E-06	9.34E-05	3.685761962
SPARCL1	-1.037176134	2.70E-16	-4.561268867	5.08E-06	9.34E-05	3.684680167
MUTYH	-1.036577089	-8.84E-16	-4.5586344	5.15E-06	9.44E-05	3.672946213
CCNB2	1.036430561	-8.71E-17	4.557990002	5.16E-06	9.46E-05	3.670077087
FCGR1B	1.036182563	4.26E-16	4.556899364	5.19E-06	9.49E-05	3.665222035
PMP22	-1.036135077	-2.50E-16	-4.556690533	5.20E-06	9.49E-05	3.664292544
ENO2	1.035143648	1.11E-16	4.552330447	5.31E-06	9.67E-05	3.644895826
BRWD1	-1.034857241	1.96E-16	-4.551070893	5.34E-06	9.72E-05	3.639295904
REV3L	-1.034751849	-1.04E-16	-4.550607406	5.35E-06	9.73E-05	3.637235649
KAT2B	-1.033035408	1.35E-16	-4.543058879	5.54E-06	0.000100679	3.603711119
SLC20A1	1.032787177	-1.89E-16	4.541967213	5.57E-06	0.000101064	3.598867419
SEPP1	-1.032672531	5.49E-16	-4.541463029	5.59E-06	0.000101167	3.596630754
TFAP2A	1.031430685	-1.30E-16	4.536001668	5.73E-06	0.000103679	3.572418965
CD200	-1.031229578	2.87E-16	-4.535117242	5.76E-06	0.000103973	3.568500786
ATP6V1B1	1.031102918	8.05E-17	4.53456022	5.77E-06	0.000104105	3.566033465
FOXRED2	1.030926127	5.23E-16	4.533782734	5.79E-06	0.000104347	3.562590108
COL15A1	-1.030815939	-1.33E-16	-4.53329815	5.81E-06	0.000104445	3.560444266
MAP7D3	-1.030737811	-7.48E-16	-4.53295456	5.82E-06	0.000104473	3.558922915
GLTSCR1L	-1.030208536	6.61E-16	-4.530626927	5.88E-06	0.000105488	3.548619625
ISG15	1.030063052	2.56E-16	4.529987124	5.90E-06	0.000105664	3.545788459
LUC7L3	-1.029694286	-1.20E-15	-4.528365371	5.94E-06	0.000106335	3.538613896
GNRH1	-1.02932138	4.98E-16	-4.526725414	5.99E-06	0.000107017	3.531361414
NAA15	1.029257064	-2.31E-16	4.526442566	6.00E-06	0.000107017	3.530110822
TRAF4	1.028187107	6.84E-16	4.521737134	6.13E-06	0.000109277	3.509317578
PRDX1	1.027629153	-8.98E-16	4.519283378	6.21E-06	0.000110346	3.498483043
RABIF	1.027554872	-3.17E-16	4.518956707	6.21E-06	0.000110346	3.497041076
COX6CP1	1.027524626	3.95E-16	4.518823691	6.22E-06	0.000110346	3.496453956
CAPRIN2	-1.027223348	-2.70E-16	-4.517498738	6.26E-06	0.000110825	3.490606678
BEX1	-1.027186863	1.48E-16	-4.517338287	6.26E-06	0.000110825	3.489898691
UBE2D2	1.026958643	-3.29E-16	4.516334624	6.29E-06	0.000111203	3.485470631
MAST2	-1.026731259	4.76E-16	-4.51533464	6.32E-06	0.00011158	3.481059774
C14orf132	-1.02658633	-1.88E-16	-4.514697277	6.34E-06	0.000111767	3.478248925
SLK	-1.026201848	4.57E-16	-4.51300641	6.39E-06	0.000112512	3.470793919
PPM1G	1.025762902	-5.02E-16	4.511076021	6.45E-06	0.000113391	3.462286272
TPRA1	-1.025664188	9.07E-16	-4.510641903	6.46E-06	0.000113472	3.460373519
HNRNPF	1.024957609	-1.44E-16	4.507534524	6.56E-06	0.000114994	3.446687584
RANBP2	1.024443706	-8.54E-17	4.505274494	6.63E-06	0.000116071	3.436739586
BLM	1.023913711	3.72E-16	4.502943693	6.70E-06	0.000117196	3.426485295
MFAP4	-1.023829674	-5.00E-16	-4.502574119	6.71E-06	0.000117246	3.424859851
KIF2C	1.023733576	1.37E-16	4.5021515	6.73E-06	0.000117324	3.423001273
LZTFL1	-1.023376074	-3.06E-16	-4.500579288	6.78E-06	0.00011804	3.416088587
PPIF	1.022994028	-2.88E-16	4.498899133	6.83E-06	0.000118759	3.408703965
DUSP7	-1.02295555	-2.10E-16	-4.498729917	6.84E-06	0.000118759	3.407960379
CLEC3B	-1.021931434	3.22E-17	-4.494226084	6.98E-06	0.000121141	3.38817947
GSTM2	-1.021175697	8.01E-17	-4.490902522	7.09E-06	0.000122886	3.373595038
SGPL1	1.020889922	-2.30E-16	4.489645748	7.13E-06	0.000123452	3.368082882
FAM86A	-1.020703474	-3.27E-16	-4.488825791	7.16E-06	0.000123613	3.364487417
C10orf12	1.020699941	-5.65E-16	4.488810253	7.16E-06	0.000123613	3.364419288
TMEM8A	1.020495836	8.34E-16	4.487912644	7.19E-06	0.000123974	3.360484092
DDR2	-1.020407601	4.26E-16	-4.487524606	7.21E-06	0.000124038	3.358783142
SLC1A1	-1.020137712	2.09E-16	-4.486337697	7.25E-06	0.000124542	3.353581287
TCEA2	-1.020085056	1.39E-16	-4.486106125	7.25E-06	0.000124542	3.352566538
GABRP	-1.019907462	2.55E-17	-4.485325108	7.28E-06	0.000124838	3.349144511
RRP12	1.019510692	5.35E-16	4.483580203	7.34E-06	0.0001257	3.341501353
ADAMTS5	-1.019082259	1.58E-16	-4.481696048	7.41E-06	0.000126652	3.333251585
WDR13	-1.018866581	1.09E-15	-4.480747545	7.44E-06	0.000127052	3.329099881
PQLC1	-1.018637908	-8.47E-16	-4.479741892	7.47E-06	0.000127487	3.324698981
ARGLU1	-1.018347415	6.32E-16	-4.478464369	7.52E-06	0.000127929	3.319109761
LOC100287387	-1.018345086	2.22E-16	-4.478454128	7.52E-06	0.000127929	3.319064961
NR4A2	-1.018072216	3.15E-16	-4.477254107	7.56E-06	0.000128485	3.313816279
POT1	-1.017979439	2.23E-16	-4.47684609	7.58E-06	0.000128565	3.312032006
HOXD10	-1.017640691	-1.50E-16	-4.475356354	7.63E-06	0.000129299	3.305518708
STC2	1.01744943	2.17E-16	4.474515229	7.66E-06	0.000129643	3.301842175
CKS2	1.017255518	-2.63E-16	4.473662448	7.69E-06	0.000129995	3.298115393
SCYL2	1.017029608	1.38E-16	4.472668946	7.73E-06	0.000130435	3.293774542
ERG	-1.016882971	2.16E-16	-4.472024072	7.75E-06	0.000130662	3.290957445
SLC39A2	1.01679654	-6.35E-17	4.471643966	7.76E-06	0.000130728	3.289297164
RNF170	-1.016697311	-6.52E-16	-4.471207582	7.78E-06	0.000130829	3.287391233
MUM1	-1.016214604	-6.25E-17	-4.469084741	7.86E-06	0.000131966	3.278122283
MIR3658	1.016114936	-4.99E-16	4.468646427	7.87E-06	0.000132069	3.27620902
APBB3	-1.015876916	6.72E-16	-4.467599668	7.91E-06	0.000132549	3.271640628
VAX2	1.015008448	-1.83E-16	4.463780339	8.05E-06	0.000134764	3.254980929
METTL22	-1.014836818	2.58E-16	-4.463025547	8.08E-06	0.000135069	3.251690256
ITCH	1.014504576	-6.06E-16	4.461564423	8.14E-06	0.000135822	3.245321762
QSOX1	1.014239429	-3.84E-16	4.460398365	8.18E-06	0.000136391	3.240240844
TET3	1.013861738	4.23E-16	4.458737364	8.24E-06	0.000137279	3.233005583
DTL	1.013165783	2.56E-16	4.455676709	8.36E-06	0.000139078	3.219680541
NPDC1	-1.012511007	-3.35E-16	-4.45279715	8.48E-06	0.000140628	3.207152279
TSPAN15	1.012502284	-9.65E-17	4.452758788	8.48E-06	0.000140628	3.206985429
BBS7	-1.011918241	4.29E-16	-4.450190296	8.58E-06	0.000142045	3.195817477
ZNF177	-1.011890619	-1.85E-16	-4.450068824	8.58E-06	0.000142045	3.195289471
TYMP	1.01179561	-2.95E-16	4.449650992	8.60E-06	0.000142144	3.193473371
PPIP5K2	-1.011614363	-8.23E-17	-4.448853913	8.63E-06	0.000142483	3.190009352
ANKEF1	1.011557682	8.92E-16	4.448604641	8.64E-06	0.000142483	3.188926172
HEPH	-1.011387422	-2.39E-16	-4.447855874	8.67E-06	0.000142802	3.185672861
MGST2	1.010791098	-9.72E-16	4.445233373	8.78E-06	0.000144376	3.174282703
ORC3	-1.010202763	6.85E-16	-4.442646009	8.89E-06	0.000145842	3.163051738
TTK	1.01017569	1.65E-16	4.442526947	8.89E-06	0.000145842	3.162535081
MSX2	-1.010056953	-1.05E-16	-4.44200477	8.91E-06	0.000145915	3.160269323
MTMR10	-1.010030024	5.27E-16	-4.44188634	8.92E-06	0.000145915	3.159755484
ZNF8	1.009781992	4.84E-16	4.440795551	8.96E-06	0.000146476	3.155023465
CACNB2	-1.009547912	3.59E-16	-4.43976612	9.01E-06	0.000146997	3.150558695
GSPT1	1.008942846	3.61E-16	4.437105176	9.12E-06	0.000148553	3.139022645
ZNF140	-1.008874269	3.65E-16	-4.436803589	9.13E-06	0.000148553	3.137715606
TPM3	1.008851677	-7.30E-16	4.436704235	9.14E-06	0.000148553	3.137285034
TMSB15A	-1.008423647	-2.41E-16	-4.434821856	9.22E-06	0.000149673	3.129129228
KIF2A	1.008163731	-3.27E-16	4.433678803	9.26E-06	0.000150285	3.124178398
TCF12	-1.007074346	1.25E-16	-4.428887932	9.47E-06	0.000153474	3.103441896
CDK3	-1.006934217	1.45E-16	-4.428271675	9.50E-06	0.000153725	3.100776158
HCG4	-1.006833115	-1.21E-16	-4.42782705	9.52E-06	0.000153854	3.098853075
SDPR	-1.006727505	-1.58E-16	-4.427362602	9.54E-06	0.000153997	3.09684446
METTL17	-1.006534794	1.73E-17	-4.4265151	9.58E-06	0.000154415	3.093179785
NYNRIN	-1.006399901	-5.67E-16	-4.425921872	9.60E-06	0.000154587	3.09061503
PTP4A2	1.006360819	-4.83E-16	4.42575	9.61E-06	0.000154587	3.089872023
ZNF442	-1.006067377	-6.33E-16	-4.424459505	9.67E-06	0.000155076	3.084294114
PPP1R14B	1.006055498	-4.98E-16	4.424407264	9.67E-06	0.000155076	3.084068349
PPWD1	-1.006026941	1.66E-16	-4.424281679	9.68E-06	0.000155076	3.083525623
ARIH2	-1.005760225	2.71E-17	-4.42310872	9.73E-06	0.000155662	3.078457357
CKMT1A	1.005723186	-3.07E-16	4.42294583	9.74E-06	0.000155662	3.07775363
TPM4	1.005062319	-1.52E-17	4.420039487	9.87E-06	0.00015758	3.065201791
NHLRC2	-1.004752862	-1.63E-16	-4.418678561	9.93E-06	0.000158384	3.059327098
TXNIP	-1.004474575	2.61E-16	-4.417454717	9.99E-06	0.000159091	3.054045687
NPAT	-1.004393568	-5.45E-16	-4.417098468	1.00E-05	0.000159162	3.052508598
RBM5	-1.004308907	-1.35E-15	-4.416726148	1.00E-05	0.000159245	3.050902295
STX16	-1.00370376	3.59E-16	-4.414064848	1.01E-05	0.000161023	3.039424594
SH2B1	-1.003545069	-1.89E-16	-4.41336696	1.02E-05	0.00016135	3.036415876
RBM48	-1.002673501	-5.60E-16	-4.409533998	1.04E-05	0.000164036	3.019899778
PPP1R12A	-1.002315286	6.85E-16	-4.407958649	1.04E-05	0.000165035	3.01311582
BIRC5	1.002021923	-4.57E-16	4.406668503	1.05E-05	0.000165754	3.007561837
ADCK3	-1.001983756	4.24E-16	-4.406500653	1.05E-05	0.000165754	3.006839376
EIF2AK1	1.001134541	2.56E-16	4.402765994	1.07E-05	0.000168433	2.990771732
PGD	1.000695316	-2.41E-16	4.400834382	1.08E-05	0.000169738	2.982466692
AKT1	1.000562838	2.05E-16	4.400251771	1.08E-05	0.000169992	2.979962452
EPN3	1.00046565	8.38E-16	4.399824361	1.08E-05	0.000170125	2.978125521
LINC00921	-0.999727138	1.11E-15	-4.396576553	1.10E-05	0.000172485	2.964172865
PPP3CB	-0.999620852	-1.84E-16	-4.396109131	1.10E-05	0.000172505	2.96216566
RASL12	-0.999604404	4.09E-16	-4.396036795	1.10E-05	0.000172505	2.961855052
RSAD1	-0.999526371	-3.33E-16	-4.395693624	1.10E-05	0.000172574	2.960381566
ERI2	-0.998893619	-2.09E-16	-4.39291092	1.12E-05	0.000174592	2.948437602
EGR1	-0.998600477	-5.09E-16	-4.391621749	1.13E-05	0.000175275	2.942906768
CHAF1A	0.998584434	-6.84E-16	4.391551195	1.13E-05	0.000175275	2.94260412
LMAN2L	-0.998412101	-8.31E-16	-4.390793314	1.13E-05	0.00017568	2.939353452
RAB11FIP1	0.998152141	-1.42E-16	4.389650066	1.14E-05	0.000176392	2.93445094
MRPL12	0.998096033	1.42E-16	4.389403316	1.14E-05	0.000176392	2.933392988
CDC25A	0.996849298	5.58E-16	4.383920454	1.17E-05	0.000180681	2.909900287
WDR59	-0.996739379	-1.20E-15	-4.383437055	1.17E-05	0.000180871	2.907830449
TBC1D13	-0.996529784	-2.92E-16	-4.382515304	1.17E-05	0.000181426	2.903884295
CYP46A1	-0.995730419	2.95E-16	-4.378999872	1.19E-05	0.000184004	2.888841817
EIF2D	-0.995670074	-5.84E-16	-4.378734492	1.19E-05	0.000184004	2.887706751
TM2D1	-0.995657243	7.42E-17	-4.378678062	1.19E-05	0.000184004	2.887465401
MAGED2	-0.994753815	2.12E-16	-4.374704989	1.22E-05	0.00018717	2.870480462
CDH2	-0.994518495	-2.41E-16	-4.373670102	1.22E-05	0.000187841	2.866058838
SDHAF1	-0.994262375	7.78E-17	-4.372543746	1.23E-05	0.000188594	2.861247597
TAF11	-0.994181081	4.27E-16	-4.372186233	1.23E-05	0.000188685	2.859720731
KDM6A	-0.993988078	2.47E-16	-4.37133745	1.23E-05	0.0001892	2.85609626
N4BP2L2	-0.992932849	6.91E-16	-4.366696785	1.26E-05	0.00019304	2.836292148
TJAP1	-0.992848897	-5.95E-16	-4.366327583	1.26E-05	0.000193143	2.834717476
ANXA2P2	0.99196882	-3.67E-16	4.362457201	1.29E-05	0.000196366	2.818218038
TMEM106B	-0.991566268	2.94E-16	-4.360686871	1.30E-05	0.000197734	2.810675997
TLE2	-0.991365004	-1.10E-16	-4.359801756	1.30E-05	0.000198307	2.806906338
RNASE4	-0.991106965	-1.76E-16	-4.358666957	1.31E-05	0.000199108	2.802074409
OLFML3	-0.991019664	-2.83E-16	-4.358283028	1.31E-05	0.000199229	2.800439939
RANGAP1	0.990917097	9.42E-16	4.357831958	1.31E-05	0.000199411	2.798519821
SLC36A1	0.990387764	-1.76E-16	4.35550407	1.33E-05	0.000201311	2.788613596
ABCG2	-0.990160899	9.21E-17	-4.354506368	1.33E-05	0.000201999	2.784369543
TMEM243	-0.989842036	3.74E-16	-4.353104081	1.34E-05	0.000202875	2.778406097
CDC45	0.989831469	-7.82E-18	4.353057611	1.34E-05	0.000202875	2.778208508
CD248	-0.98958455	3.81E-16	-4.351971715	1.35E-05	0.00020365	2.773591932
SYNCRIP	0.98927712	-2.25E-16	4.350619707	1.36E-05	0.000204676	2.767845618
MIR6716	-0.989095436	3.24E-16	-4.349820702	1.36E-05	0.00020519	2.76445052
ALDOA	0.988985374	-4.26E-17	4.349336673	1.37E-05	0.000205247	2.762394108
CDCP1	0.988968284	2.02E-16	4.349261517	1.37E-05	0.000205247	2.762074825
ZCCHC4	-0.988102844	-1.29E-16	-4.345455503	1.39E-05	0.000208601	2.745913115
RAD54L	0.987836622	1.11E-16	4.344284719	1.40E-05	0.000209479	2.740944388
RBFA	0.987666091	-3.66E-16	4.343534763	1.40E-05	0.000209958	2.737762331
KIF4A	0.987468524	4.77E-17	4.342665906	1.41E-05	0.000210552	2.734076466
COPG1	0.986732697	2.92E-16	4.339429903	1.43E-05	0.000213435	2.720355172
JADE1	-0.986456402	-5.17E-16	-4.33821482	1.44E-05	0.000214377	2.715205623
RAB3D	0.985887523	-5.18E-16	4.335713015	1.45E-05	0.000216585	2.704607458
IDUA	-0.985508895	5.14E-16	-4.334047897	1.46E-05	0.000217986	2.697557061
LETMD1	-0.985265183	-5.23E-16	-4.332976104	1.47E-05	0.000218804	2.693020335
GATA2	-0.983374631	-4.46E-17	-4.324661879	1.53E-05	0.000226966	2.657865692
SPC24	0.983102272	5.68E-17	4.323464107	1.54E-05	0.000227946	2.652806776
GLIPR1	-0.982942292	-3.03E-16	-4.322760548	1.54E-05	0.00022798	2.649835871
LIPT1	-0.982937715	-4.20E-16	-4.322740422	1.54E-05	0.00022798	2.649750892
RNF111	-0.982901313	-1.06E-16	-4.322580335	1.54E-05	0.00022798	2.649074966
RRAGD	0.98287034	5.57E-17	4.32244412	1.54E-05	0.00022798	2.648499854
VWA1	0.98142272	4.32E-16	4.316077809	1.59E-05	0.000234273	2.621640922
ADPRM	-0.981391892	-5.99E-17	-4.315942236	1.59E-05	0.000234273	2.62106938
TMC5	0.980373077	-1.82E-16	4.311461717	1.62E-05	0.000238712	2.60219077
PPOX	-0.98033704	1.85E-17	-4.311303232	1.62E-05	0.000238712	2.601523355
NCOA1	-0.980195121	6.83E-16	-4.310679105	1.63E-05	0.000239053	2.598895259
ARFIP2	-0.980153594	-2.27E-16	-4.310496477	1.63E-05	0.000239053	2.598126312
MRPL40	-0.9795327	4.79E-16	-4.307765925	1.65E-05	0.000241755	2.586633361
EBLN2	-0.979437635	3.62E-17	-4.307347849	1.65E-05	0.000241944	2.584874311
DCAF10	-0.978135628	8.82E-16	-4.301621913	1.70E-05	0.000248008	2.560799709
ZNF268	-0.97788715	4.97E-16	-4.300529166	1.70E-05	0.000248959	2.556208909
TTC37	-0.977402344	-1.65E-16	-4.298397098	1.72E-05	0.000251089	2.54725512
FAM184A	-0.977132568	4.38E-16	-4.297210682	1.73E-05	0.000252158	2.542274597
ERCC8	-0.977016343	-7.75E-16	-4.296699548	1.73E-05	0.000252462	2.540129303
ZNF516	-0.976440196	-1.93E-16	-4.294165783	1.75E-05	0.000255081	2.529498532
STIL	0.976205119	-5.82E-17	4.293131966	1.76E-05	0.000255991	2.525162809
CCT6A	0.976081038	4.18E-16	4.292586286	1.77E-05	0.00025634	2.522874703
SLC7A11	0.975989858	-3.29E-16	4.292185298	1.77E-05	0.000256522	2.521193494
VSTM4	-0.975263366	7.92E-16	-4.288990347	1.79E-05	0.000259763	2.507803742
RRP8	-0.975245328	6.45E-16	-4.28891102	1.80E-05	0.000259763	2.507471418
DUSP10	0.975145816	-3.52E-16	4.28847339	1.80E-05	0.00025987	2.505638161
FAM114A1	-0.975114225	-2.01E-16	-4.288334459	1.80E-05	0.00025987	2.505056209
CYB561	0.974702499	-2.43E-16	4.28652378	1.81E-05	0.000261711	2.497473402
YWHAH	0.974587687	4.16E-16	4.286018863	1.82E-05	0.000262021	2.49535947
CD101	0.97447803	-4.61E-16	4.285536618	1.82E-05	0.00026213	2.493340689
PEX13	0.974456693	-4.41E-16	4.285442783	1.82E-05	0.00026213	2.492947904
PDS5A	0.973722051	6.74E-16	4.282211991	1.85E-05	0.000265678	2.479429281
SULT1B1	0.973506494	-6.10E-16	4.281264017	1.86E-05	0.000266523	2.475464602
MVD	0.973422237	-8.10E-16	4.280893474	1.86E-05	0.000266639	2.47391513
DCAF8	-0.973375068	5.85E-16	-4.280686034	1.86E-05	0.000266639	2.473047757
EZH2	0.973159673	3.27E-17	4.279738779	1.87E-05	0.000267487	2.469087494
MACF1	-0.972450804	1.28E-15	-4.276621329	1.90E-05	0.000270966	2.456060327
ACADSB	-0.971873383	-7.66E-16	-4.27408196	1.92E-05	0.000273777	2.445455851
LINC00339	-0.971752948	1.75E-16	-4.273552316	1.92E-05	0.000274133	2.443244838
PRKACA	0.971567595	-8.81E-16	4.272737176	1.93E-05	0.000274819	2.439842546
AURKA	0.971517334	-1.66E-16	4.272516136	1.93E-05	0.000274819	2.438920067
MAP3K3	-0.97118238	-5.28E-16	-4.271043082	1.95E-05	0.000276344	2.432773695
LOC155060	-0.971112042	4.91E-16	-4.270733752	1.95E-05	0.000276431	2.431483269
CHST12	-0.971052895	4.78E-16	-4.270473636	1.95E-05	0.000276457	2.430398228
DDX17	-0.970870787	8.32E-16	-4.269672768	1.96E-05	0.000277155	2.427057907
NOL12	-0.970476717	4.66E-17	-4.267939734	1.97E-05	0.000279018	2.419831791
SLC22A17	-0.970333622	3.53E-16	-4.267310437	1.98E-05	0.000279293	2.417208577
HILPDA	0.970318332	-3.25E-16	4.267243196	1.98E-05	0.000279293	2.416928308
EIF4G1	0.969984724	3.93E-16	4.265776062	1.99E-05	0.000280836	2.410814189
TPST2	-0.96989943	4.47E-16	-4.265400957	2.00E-05	0.000281009	2.409251318
PEX1	-0.968604883	5.28E-17	-4.259707829	2.05E-05	0.000287956	2.385547823
MCM10	0.968374387	1.33E-16	4.25869416	2.06E-05	0.000288957	2.381330706
SP4	-0.967374983	-7.95E-17	-4.254299004	2.10E-05	0.000294302	2.363057358
CCT5	0.967303878	-8.33E-16	4.253986297	2.10E-05	0.000294302	2.361757964
ESPL1	0.96728045	4.30E-16	4.253883266	2.10E-05	0.000294302	2.361329861
TTC17	-0.967114553	7.21E-16	-4.253153692	2.11E-05	0.000294951	2.358298695
NQO1	0.966827841	-1.59E-16	4.251892795	2.12E-05	0.000296304	2.353061274
DDI2	0.966739999	7.51E-16	4.251506484	2.12E-05	0.000296479	2.351456952
HIST1H3A	0.966669247	-2.67E-16	4.251195333	2.13E-05	0.000296479	2.350164873
PIP4K2B	-0.966636653	-1.45E-16	-4.251051993	2.13E-05	0.000296479	2.349569673
ASAP3	-0.966483065	-1.08E-15	-4.250376547	2.13E-05	0.000297062	2.346765245
RPL13	-0.96635017	-1.93E-16	-4.249792102	2.14E-05	0.000297247	2.344339013
MAP3K12	-0.966344348	-3.87E-16	-4.2497665	2.14E-05	0.000297247	2.344232737
TMEM35	-0.965619891	3.01E-17	-4.246580501	2.17E-05	0.000301187	2.331012496
TGFBR3	-0.965560792	1.75E-16	-4.246320597	2.17E-05	0.000301221	2.329934467
SEC14L1P1	-0.964633602	-3.60E-16	-4.242243023	2.21E-05	0.000306427	2.313030152
RHOBTB1	-0.964532139	-1.44E-16	-4.241796811	2.22E-05	0.000306716	2.311181284
ERLIN1	-0.96387977	-7.67E-16	-4.238927839	2.25E-05	0.000310337	2.29929843
H1FX	-0.963442135	-9.52E-17	-4.237003214	2.27E-05	0.000312613	2.291331429
ZNF473	0.963400109	-4.10E-16	4.236818397	2.27E-05	0.000312613	2.290566565
BBIP1	-0.963270815	-2.79E-16	-4.23624979	2.27E-05	0.00031308	2.288213609
STAG2	-0.963107397	-8.90E-17	-4.235531115	2.28E-05	0.000313756	2.285240101
PLOD2	0.962735145	1.12E-16	4.23389403	2.30E-05	0.000315722	2.278468575
SLC26A10	-0.962575854	-2.61E-16	-4.233193508	2.30E-05	0.000316379	2.275571781
TAF1C	-0.962300095	4.92E-16	-4.231980779	2.32E-05	0.00031776	2.27055805
BIN1	-0.96219366	-4.13E-16	-4.231512703	2.32E-05	0.000318093	2.268623286
IDS	-0.962021536	-1.24E-16	-4.230755738	2.33E-05	0.000318835	2.265494875
TADA2A	0.96189934	-3.49E-16	4.230218348	2.33E-05	0.000319268	2.263274268
GMPPA	-0.961553345	-1.46E-16	-4.228696738	2.35E-05	0.000321103	2.256988196
SMPDL3A	-0.961239884	-3.04E-17	-4.227318209	2.37E-05	0.000322742	2.251295168
ROBO3	-0.96075102	3.75E-16	-4.225168296	2.39E-05	0.000325008	2.242420199
CEP63	-0.960703565	-8.60E-16	-4.224959596	2.39E-05	0.000325008	2.241558914
RAPGEF4	-0.960700164	8.84E-17	-4.224944641	2.39E-05	0.000325008	2.241497199
TMPRSS4	0.960671057	-3.15E-16	4.224816636	2.39E-05	0.000325008	2.240968957
YWHAZ	0.960496235	-8.20E-16	4.224047807	2.40E-05	0.000325785	2.237796544
OSER1	-0.960248528	-3.07E-16	-4.222958446	2.41E-05	0.000327029	2.23330251
RPS6KA5	-0.959732828	-2.58E-16	-4.220690512	2.44E-05	0.000329998	2.223950135
HSPBP1	0.959080314	2.71E-16	4.217820903	2.47E-05	0.000333883	2.2121238
CIT	0.958889016	-5.41E-16	4.216979616	2.48E-05	0.000334674	2.208658184
FBXO38	-0.958854136	-7.20E-16	-4.216826221	2.48E-05	0.000334674	2.208026361
NPRL3	-0.958737624	-1.16E-15	-4.216313827	2.48E-05	0.000335093	2.205916008
RNF144A	-0.958449736	-5.81E-16	-4.215047759	2.50E-05	0.000336636	2.200702669
USP3	-0.958215185	-8.47E-16	-4.214016259	2.51E-05	0.000337834	2.196456375
PFKFB4	0.957823946	1.34E-17	4.212295676	2.53E-05	0.000340072	2.1893757
MBD1	-0.957739828	-1.23E-15	-4.211925743	2.53E-05	0.000340284	2.187853698
E2F2	0.957685204	6.32E-17	4.211685519	2.53E-05	0.0003403	2.18686543
GLTSCR2	-0.957600497	1.16E-15	-4.211313	2.54E-05	0.000340517	2.18533301
C19orf66	-0.95753612	-3.00E-17	-4.211029883	2.54E-05	0.000340599	2.184168457
PDCL	-0.957464247	-8.20E-16	-4.210713799	2.55E-05	0.000340731	2.18286839
SMAD9	-0.957156455	-1.87E-16	-4.209360201	2.56E-05	0.000342432	2.177302083
ECT2	0.956691098	-1.39E-16	4.207313664	2.58E-05	0.000344873	2.168889651
SGSM3	-0.956687682	5.24E-16	-4.207298642	2.58E-05	0.000344873	2.168827914
PTPRF	0.956461216	3.39E-16	4.206302695	2.60E-05	0.000346047	2.164735502
COL7A1	-0.956334196	1.96E-16	-4.205744087	2.60E-05	0.000346554	2.162440567
VDR	0.95566674	-1.11E-16	4.202808766	2.64E-05	0.000350727	2.150386368
CYLD	-0.955601199	4.54E-16	-4.202520532	2.64E-05	0.000350822	2.149203159
AHI1	-0.955373281	-3.76E-16	-4.2015182	2.65E-05	0.000352025	2.145089187
RORC	-0.955156896	2.09E-16	-4.200566585	2.66E-05	0.000353154	2.141184289
KCMF1	0.95507527	-6.60E-16	4.200207612	2.67E-05	0.00035336	2.139711494
GCOM1	-0.955011537	1.75E-16	-4.199927332	2.67E-05	0.000353444	2.138561646
PSMD11	0.954805319	-2.06E-16	4.199020428	2.68E-05	0.000354508	2.134841608
PURA	-0.954517109	-4.00E-16	-4.197752947	2.70E-05	0.000355906	2.129643856
CDIPT	-0.954499796	-1.01E-15	-4.19767681	2.70E-05	0.000355906	2.129331679
MAP3K9	0.95422896	5.57E-17	4.196485733	2.71E-05	0.000357426	2.12444877
IRF5	0.953990601	3.07E-16	4.195437481	2.72E-05	0.000358726	2.120152528
MTX2	0.953891175	5.06E-16	4.195000229	2.73E-05	0.000359061	2.118360776
CEP162	-0.953266825	-5.76E-16	-4.192254478	2.76E-05	0.000363075	2.107113628
ORAI3	-0.952911015	1.55E-16	-4.190689704	2.78E-05	0.000365226	2.100707292
NOVA1	-0.952795934	-2.11E-16	-4.190183601	2.79E-05	0.000365333	2.09863577
ZNF22	-0.952744793	-4.03E-16	-4.189958698	2.79E-05	0.000365333	2.0977153
ZNF764	-0.952742501	-5.99E-16	-4.189948619	2.79E-05	0.000365333	2.097674051
SPICE1	-0.952647442	-4.99E-16	-4.189530571	2.80E-05	0.000365645	2.095963229
NUDT2	-0.952310813	4.68E-16	-4.188050149	2.81E-05	0.000367675	2.089906118
SH3BGRL3	0.951915249	7.39E-17	4.186310548	2.84E-05	0.000370137	2.082791317
APBA3	-0.951847314	2.68E-16	-4.186011786	2.84E-05	0.000370259	2.081569707
LEPREL4	-0.951244267	4.57E-16	-4.183359717	2.87E-05	0.000374238	2.070729457
POLRMT	-0.951149226	5.20E-16	-4.182941748	2.88E-05	0.000374558	2.069021653
PSENEN	0.950749703	1.91E-16	4.181184739	2.90E-05	0.000377094	2.061844433
SNAI2	-0.950299188	-1.42E-16	-4.179203473	2.93E-05	0.000380021	2.053754767
CDK1	0.950221204	4.18E-17	4.178860514	2.93E-05	0.000380221	2.052354828
TRIM26	0.950090805	-1.01E-16	4.178287048	2.94E-05	0.000380808	2.050014227
MTMR6	-0.94989647	6.20E-17	-4.177432408	2.95E-05	0.000381867	2.046526612
LTBP3	-0.949765429	6.80E-16	-4.17685612	2.96E-05	0.000382212	2.044175297
HYI	-0.949748572	8.33E-16	-4.176781988	2.96E-05	0.000382212	2.043872856
NOTCH3	0.949676905	-3.63E-16	4.176466811	2.96E-05	0.000382368	2.042587061
SCN5A	-0.949203833	-4.50E-16	-4.174386346	2.99E-05	0.000385503	2.034102042
FMO5	-0.949026422	-2.90E-16	-4.173606132	3.00E-05	0.00038626	2.030921088
XPOT	0.949001452	1.73E-16	4.173496318	3.00E-05	0.00038626	2.030473423
CDCA3	0.948605082	-2.03E-16	4.171753173	3.02E-05	0.000388849	2.023368911
PWWP2A	-0.94822303	-6.25E-16	-4.170072994	3.05E-05	0.000391346	2.016523834
AC004941.5	0.948047165	-2.37E-16	4.16929958	3.06E-05	0.000392296	2.01337386
MZF1	-0.947979968	5.46E-16	-4.16900406	3.06E-05	0.000392424	2.012170418
MDFIC	-0.947557274	-1.48E-17	-4.167145146	3.08E-05	0.000395245	2.004602327
KIAA1456	-0.947508182	1.94E-18	-4.166929251	3.09E-05	0.000395245	2.003723585
CARD8	-0.946490468	-6.08E-16	-4.162453572	3.15E-05	0.000402686	1.985516802
C21orf59	0.946422253	6.69E-16	4.162153581	3.15E-05	0.000402826	1.984297154
C11orf95	-0.946339365	-4.48E-16	-4.161789055	3.16E-05	0.000402872	1.982815256
RBM19	-0.946316165	-3.86E-16	-4.161687029	3.16E-05	0.000402872	1.982400512
CYP1B1	-0.946042154	-2.62E-16	-4.160481988	3.18E-05	0.000404614	1.977502728
NEDD4L	0.945962412	4.09E-16	4.160131299	3.18E-05	0.000404846	1.976077649
NXT1	-0.945854926	1.14E-16	-4.159658603	3.19E-05	0.000405295	1.974156963
SMPDL3B	0.945318627	1.99E-16	4.157300079	3.22E-05	0.000409108	1.964576947
NOSIP	-0.9452012	4.34E-16	-4.156783659	3.23E-05	0.00040964	1.962480041
AVPR1A	-0.944979401	1.78E-16	-4.155808237	3.24E-05	0.000410998	1.958520083
ADIPOR1	0.944810496	2.72E-16	4.155065431	3.25E-05	0.000411941	1.95550511
S100A10	0.944688309	9.46E-17	4.15452808	3.26E-05	0.000412515	1.953324394
ERAL1	-0.94432063	-1.05E-15	-4.152911112	3.28E-05	0.000415045	1.946763995
PDK1	0.943706294	3.02E-16	4.150209399	3.32E-05	0.000419574	1.935808249
C5orf42	-0.943656363	6.90E-16	-4.149989813	3.33E-05	0.000419576	1.934918115
CAPN1	0.942857048	-4.51E-16	4.146474603	3.38E-05	0.000425661	1.920674971
MOB3B	-0.942694159	-1.89E-16	-4.145758254	3.39E-05	0.000426588	1.917773907
RBBP6	-0.942501461	5.13E-16	-4.144910813	3.40E-05	0.00042766	1.914342594
GJA9	0.942464414	-3.58E-16	4.144747888	3.40E-05	0.00042766	1.913682984
CTNNAL1	-0.942081766	-1.61E-16	-4.143065086	3.43E-05	0.000430038	1.906871613
GRAMD1C	-0.942076518	2.55E-16	-4.143042008	3.43E-05	0.000430038	1.906778221
VEGFC	-0.941842801	-5.02E-16	-4.142014171	3.44E-05	0.000431561	1.902619296
AQP7	0.941496019	-1.27E-15	4.1404891	3.47E-05	0.000433888	1.89645032
CCNB1	0.941463628	1.28E-16	4.140346653	3.47E-05	0.000433888	1.89587423
SLC31A1	0.941414415	-5.10E-18	4.140130224	3.47E-05	0.000433888	1.894998981
LOC101928189	-0.941343644	9.46E-16	-4.139818992	3.48E-05	0.000434067	1.893740422
COX20	-0.941259812	-1.09E-16	-4.139450317	3.48E-05	0.000434355	1.892249699
LYRM1	-0.94115349	3.20E-16	-4.138982735	3.49E-05	0.000434575	1.89035924
PTH1R	-0.941135189	-6.41E-16	-4.138902253	3.49E-05	0.000434575	1.890033865
ATM	-0.940967415	4.90E-16	-4.138164421	3.50E-05	0.000435565	1.887051263
CCBL1	-0.940685274	4.58E-16	-4.136923629	3.52E-05	0.000437462	1.8820367
SCUBE2	-0.940642491	-3.85E-16	-4.136735475	3.52E-05	0.000437462	1.881276424
AXL	-0.939945164	-3.38E-16	-4.133668791	3.57E-05	0.000442928	1.868889675
GATA4	-0.938903936	-1.59E-16	-4.129089699	3.64E-05	0.000451418	1.85041121
DOPEY2	0.938679476	-1.90E-16	4.128102576	3.66E-05	0.000452936	1.846430457
AGO2	0.938333585	-5.24E-16	4.126581425	3.68E-05	0.000455515	1.840298005
COL10A1	0.938127101	1.26E-15	4.125673354	3.70E-05	0.000456889	1.836638234
ZKSCAN4	-0.938043962	9.97E-16	-4.125307726	3.70E-05	0.000457189	1.835164879
ARNTL2	0.937717298	-2.04E-16	4.12387113	3.73E-05	0.000459622	1.82937717
ENPP2	-0.937332768	-2.19E-16	-4.122180053	3.75E-05	0.000462579	1.822566795
EXT2	-0.937161322	7.34E-16	-4.121426076	3.77E-05	0.000463479	1.819531248
NSMCE4A	-0.937131344	7.26E-16	-4.121294237	3.77E-05	0.000463479	1.819000517
DIAPH1	0.937084913	1.58E-15	4.121090045	3.77E-05	0.000463479	1.818178552
COL5A3	-0.93682626	4.73E-16	-4.119952546	3.79E-05	0.000465341	1.813600351
CKAP2	0.936660484	3.28E-16	4.119223498	3.80E-05	0.000466383	1.810666751
SNRNP70	-0.936343698	-4.66E-16	-4.117830344	3.82E-05	0.000468776	1.805062307
VGF	0.935972349	-7.64E-16	4.116197235	3.85E-05	0.000471671	1.798494973
IL17RB	-0.935802587	2.03E-16	-4.115450663	3.86E-05	0.000472763	1.7954936
ARMCX5	-0.935595472	-8.33E-16	-4.114539817	3.88E-05	0.000474196	1.791832549
FUT3	0.935068976	5.37E-16	4.112224405	3.92E-05	0.000478204	1.782529639
DMTF1	-0.935056997	-5.75E-16	-4.112171721	3.92E-05	0.000478204	1.782318025
ANKRD46	-0.934722	2.31E-16	-4.110698481	3.94E-05	0.000480823	1.776401616
SIRT4	-0.933580554	2.21E-16	-4.105678655	4.03E-05	0.000490933	1.756258319
ZNF506	-0.933212789	1.76E-16	-4.104061307	4.06E-05	0.000493852	1.749773552
SMAD5	-0.933172312	3.98E-16	-4.103883301	4.06E-05	0.000493852	1.74905999
KIF11	0.9330762	3.69E-17	4.10346062	4.07E-05	0.000494301	1.747365745
FUT2	0.93276345	-4.41E-16	4.102085217	4.09E-05	0.000496794	1.741853873
WHSC1	0.932376068	6.44E-16	4.100381594	4.12E-05	0.000500007	1.735029241
MRPL46	-0.93196946	4.36E-16	-4.098593424	4.16E-05	0.000503032	1.727868961
MMP12	0.931957173	2.23E-16	4.098539388	4.16E-05	0.000503032	1.727652638
ZNF446	-0.931914221	1.08E-15	-4.098350496	4.16E-05	0.000503032	1.726896458
FAM117A	-0.93135151	3.31E-16	-4.095875817	4.21E-05	0.000507532	1.716992968
OR7E14P	0.931305017	3.76E-17	4.095671351	4.21E-05	0.000507532	1.716174976
MTRR	-0.931301165	5.71E-16	-4.095654413	4.21E-05	0.000507532	1.716107216
HDAC6	-0.931138546	-7.59E-16	-4.094939251	4.22E-05	0.000508638	1.713246455
EDN1	-0.930806035	2.64E-16	-4.093476941	4.25E-05	0.000511393	1.707398542
CYCSP33	0.930683528	-4.39E-16	4.092938181	4.26E-05	0.000512117	1.70524452
YBX1	0.930358483	-7.91E-16	4.091508707	4.29E-05	0.000514817	1.699530692
SALL2	-0.930217406	4.37E-16	-4.090888284	4.30E-05	0.000515728	1.697051387
TAPBP	0.930008689	3.98E-16	4.089970393	4.31E-05	0.000517011	1.693384043
FAM86B1	-0.929990878	2.59E-17	-4.089892064	4.32E-05	0.000517011	1.693071126
WDR61	-0.929619401	-9.35E-16	-4.08825839	4.35E-05	0.000520194	1.686546104
SSB	0.929304222	-2.96E-16	4.086872304	4.37E-05	0.000522838	1.681012012
PDE5A	-0.929151397	8.66E-17	-4.086200215	4.39E-05	0.00052388	1.678329303
KLHL22	-0.928824049	-5.48E-16	-4.084760609	4.41E-05	0.000526664	1.672584461
FAM134B	-0.928056289	-1.80E-16	-4.081384173	4.48E-05	0.000533893	1.659118505
ARHGEF40	-0.927871998	-2.01E-16	-4.080573701	4.49E-05	0.000535276	1.655887826
ADH1B	-0.927738241	2.55E-16	-4.07998547	4.50E-05	0.00053615	1.65354344
TBC1D5	-0.927681736	2.97E-17	-4.079736971	4.51E-05	0.000536241	1.652553151
IRS2	-0.927574251	1.61E-16	-4.079264277	4.52E-05	0.00053685	1.650669596
TMEM100	-0.92675299	-2.04E-16	-4.075652554	4.59E-05	0.000544402	1.636285072
UNKL	-0.926740538	5.95E-16	-4.075597794	4.59E-05	0.000544402	1.636067075
REV1	-0.925967611	-2.49E-16	-4.072198633	4.66E-05	0.000551916	1.622540952
TSC22D1	-0.925582312	7.99E-16	-4.070504173	4.69E-05	0.000555449	1.615802481
ZZEF1	-0.925508966	-6.81E-17	-4.070181616	4.70E-05	0.000555562	1.614520065
FGF13	-0.925445073	-6.27E-17	-4.069900627	4.70E-05	0.000555562	1.613402994
IKBKAP	-0.925429563	5.87E-16	-4.069832417	4.70E-05	0.000555562	1.613131842
ZNF688	-0.925258531	-7.55E-16	-4.069080261	4.72E-05	0.000556862	1.610142081
FCGR2C	0.925146739	1.52E-15	4.068588624	4.73E-05	0.000557541	1.608188165
DHX30	-0.924620137	7.52E-16	-4.066272743	4.78E-05	0.000562607	1.598987317
TIMELESS	0.924133804	1.22E-16	4.064133959	4.82E-05	0.000567285	1.590494718
FXYD1	-0.923896483	-4.10E-16	-4.063090276	4.84E-05	0.000569322	1.586352123
SMTN	-0.923612155	5.80E-17	-4.061839867	4.87E-05	0.000571873	1.581390392
MRPS15	0.923435859	-5.16E-16	4.061064557	4.89E-05	0.000573267	1.578314661
C2orf42	-0.923005535	7.21E-16	-4.059172087	4.92E-05	0.000577421	1.570809514
ZNF12	-0.922420676	-4.45E-16	-4.056600005	4.98E-05	0.000583297	1.560614775
ESRRA	0.922175854	-3.06E-16	4.055523332	5.00E-05	0.000585084	1.55634918
CUL5	-0.922164185	1.25E-16	-4.055472018	5.00E-05	0.000585084	1.556145909
SLC2A1	0.921709805	1.75E-16	4.053473753	5.05E-05	0.000589585	1.548232221
YKT6	0.921305865	-3.05E-16	4.051697316	5.08E-05	0.000593557	1.541200307
TNS4	0.921218634	6.47E-16	4.051313696	5.09E-05	0.000594007	1.539682177
TIMM9	-0.921001098	-8.63E-16	-4.050357019	5.11E-05	0.000595916	1.535896869
C9orf91	-0.92074068	4.45E-16	-4.049211759	5.14E-05	0.000597054	1.53136656
RPL24	-0.920725157	-8.20E-16	-4.049143491	5.14E-05	0.000597054	1.531096556
EHMT1	0.92071364	-5.54E-16	4.049092846	5.14E-05	0.000597054	1.53089625
TAF1D	-0.920712456	-1.48E-16	-4.049087635	5.14E-05	0.000597054	1.530875642
SPATA6L	-0.920179231	-1.40E-16	-4.046742632	5.19E-05	0.000602536	1.521603795
PRNP	-0.919831284	8.79E-18	-4.045212441	5.23E-05	0.000605954	1.515556506
PFDN5	-0.919547549	-6.07E-16	-4.043964637	5.26E-05	0.000608657	1.5106269
OSBPL1A	-0.918945755	-4.28E-16	-4.04131808	5.32E-05	0.00061465	1.50017638
SLC5A3	-0.918857031	-2.55E-16	-4.040927893	5.32E-05	0.00061465	1.498636217
SIN3B	-0.918817564	7.78E-16	-4.040754327	5.33E-05	0.00061465	1.497951157
SEL1L3	0.918809746	5.18E-16	4.040719941	5.33E-05	0.00061465	1.497815443
MAP3K1	-0.918792612	7.40E-17	-4.040644593	5.33E-05	0.00061465	1.497518058
PPP2R2D	0.918548199	-1.21E-15	4.039569716	5.36E-05	0.000616936	1.493276327
NDP	-0.918488052	6.59E-17	-4.039305203	5.36E-05	0.000617095	1.492232665
SLC6A10P	0.918129019	-4.82E-16	4.037726257	5.40E-05	0.000620723	1.486004207
PLK4	0.917862392	3.72E-16	4.036553693	5.42E-05	0.00062329	1.481380379
CTSV	0.917577393	-1.60E-16	4.035300331	5.45E-05	0.000626083	1.476439418
CES2	-0.917523076	-1.90E-16	-4.035061457	5.46E-05	0.000626178	1.47549791
PGRMC2	-0.917358015	-4.59E-16	-4.034335556	5.48E-05	0.000627572	1.472637159
PDE2A	-0.91690145	8.56E-16	-4.032327683	5.52E-05	0.000632413	1.464726884
MROH7-TTC4	-0.916727664	9.04E-16	-4.03156341	5.54E-05	0.000633461	1.461716965
DDB2	-0.916720607	3.03E-16	-4.031532378	5.54E-05	0.000633461	1.461594765
E4F1	-0.916474191	7.49E-16	-4.030448694	5.57E-05	0.000635839	1.45732793
MYH14	0.916371481	-4.18E-16	4.029997	5.58E-05	0.000636513	1.455549797
ACTR5	-0.916323628	7.89E-16	-4.029786552	5.58E-05	0.000636535	1.454721416
DCAF11	0.91589007	2.30E-16	4.027879861	5.63E-05	0.000641165	1.447218137
EMR2	0.91544127	-5.31E-16	4.02590614	5.68E-05	0.000645222	1.439454816
HK3	0.915429372	-6.08E-16	4.025853812	5.68E-05	0.000645222	1.439249046
B4GALT5	0.915414792	7.14E-16	4.025789693	5.68E-05	0.000645222	1.438996912
TMEM204	-0.914737023	1.42E-16	-4.022809017	5.75E-05	0.000652825	1.427280449
S100A2	0.914696028	-8.64E-17	4.02262873	5.76E-05	0.000652825	1.426572053
MARS	0.914254108	-3.01E-16	4.020685266	5.80E-05	0.000657671	1.418937685
C20orf24	0.914089075	7.12E-16	4.019959486	5.82E-05	0.000659136	1.416087605
1-Mar	0.913911129	-4.75E-16	4.019176922	5.84E-05	0.000660764	1.413015111
UBL3	-0.913237454	6.57E-18	-4.01621425	5.91E-05	0.00066855	1.401388531
NIPAL2	-0.912677391	-1.88E-16	-4.013751217	5.98E-05	0.000674992	1.391729237
SIK2	-0.912543869	1.27E-16	-4.013164016	5.99E-05	0.000676097	1.389427279
CYP2U1	-0.912145869	3.36E-16	-4.011413701	6.04E-05	0.00068055	1.382567661
OSBP2	0.912088088	-2.17E-16	4.011159591	6.04E-05	0.000680703	1.381572036
TOMM34	0.911696739	5.34E-16	4.009438529	6.09E-05	0.0006851	1.374830407
LCP1	0.911560183	6.95E-16	4.008837986	6.10E-05	0.000686183	1.372478683
PRPF4B	-0.911520667	3.47E-16	-4.008664205	6.11E-05	0.000686183	1.371798219
KDM4A	0.911403224	2.10E-16	4.008147715	6.12E-05	0.000687101	1.369776017
KCNJ8	-0.911184257	3.93E-16	-4.007184746	6.14E-05	0.000689323	1.366006416
ACE	-0.910574576	-2.57E-16	-4.004503504	6.22E-05	0.000696598	1.355515302
USP53	-0.91021039	-6.33E-16	-4.002901899	6.26E-05	0.000700738	1.349251925
PALM	-0.910078349	-9.45E-16	-4.00232121	6.27E-05	0.000701684	1.34698165
ZBTB17	-0.910046935	4.39E-16	-4.002183059	6.28E-05	0.000701684	1.346441576
SLC39A7	0.909718077	4.16E-16	4.000736814	6.31E-05	0.000704951	1.340788933
EIF5B	0.909706304	-5.81E-16	4.000685039	6.32E-05	0.000704951	1.340586605
WNT10B	0.909624274	2.47E-16	4.000324289	6.33E-05	0.000705431	1.339176955
NSUN5P1	-0.909473154	-9.79E-16	-3.999659697	6.34E-05	0.00070682	1.336580349
TRAPPC13	-0.909000879	-9.24E-17	-3.997582737	6.40E-05	0.000712449	1.328468315
AMPD2	-0.908792488	-3.77E-16	-3.996666279	6.42E-05	0.00071461	1.32489022
PCDHA5	0.908681534	-1.88E-15	3.99617833	6.44E-05	0.000715483	1.322985472
ATP1A2	-0.908312575	1.16E-17	-3.994555731	6.48E-05	0.000719796	1.316653204
ETV6	0.908018881	-2.88E-16	3.993264129	6.52E-05	0.000723123	1.311614504
ARHGEF28	-0.907971828	3.10E-16	-3.993057203	6.52E-05	0.000723148	1.310807409
SIX1	0.90752326	-5.41E-16	3.9910845	6.58E-05	0.00072858	1.303115194
CYBA	0.907242645	4.22E-16	3.989850419	6.61E-05	0.000731769	1.298305043
AIFM1	0.906932616	-1.03E-16	3.988486981	6.65E-05	0.000735372	1.292992417
MCCC1	-0.906852757	-9.25E-16	-3.988135778	6.66E-05	0.000735846	1.291624249
ARHGEF17	-0.906537344	-3.46E-16	-3.986748661	6.70E-05	0.000739543	1.286221698
CCNF	0.90648148	-1.45E-16	3.986502983	6.71E-05	0.000739691	1.285265025
PDCD4-AS1	-0.906179698	1.37E-17	-3.985175815	6.74E-05	0.000743219	1.28009804
PTPRD	-0.905944366	-3.03E-16	-3.984140875	6.77E-05	0.000745844	1.276069964
ADCY2	-0.905404851	4.81E-16	-3.981768211	6.84E-05	0.000752704	1.266839296
CLK1	-0.905177574	5.95E-17	-3.980768697	6.87E-05	0.000755248	1.262952409
JMJD7-PLA2G4B	-0.904838122	6.52E-16	-3.979275863	6.91E-05	0.000759375	1.25714893
SLC37A1	0.904739763	9.61E-17	3.978843302	6.93E-05	0.000760127	1.255467731
SP3	-0.904689138	4.14E-16	-3.978620667	6.93E-05	0.000760209	1.254602502
XPO7	0.904266859	-7.47E-16	3.976763575	6.99E-05	0.000764744	1.247387178
CPSF1	-0.90419931	3.77E-16	-3.976466509	6.99E-05	0.000764744	1.246233303
KANK1	-0.904193497	2.91E-16	-3.976440946	7.00E-05	0.000764744	1.246134014
CYBB	0.904188495	5.98E-16	3.976418948	7.00E-05	0.000764744	1.246048575
LMNB2	0.904073157	3.52E-16	3.97591172	7.01E-05	0.000765743	1.244078605
COL5A1	-0.903833283	-1.21E-16	-3.974856804	7.04E-05	0.000768511	1.239982337
R3HDM1	0.902975689	9.16E-16	3.971085297	7.15E-05	0.000780138	1.225346356
PSG6	0.902082481	5.70E-16	3.967157171	7.27E-05	0.000792451	1.210117361
CCL3	-0.901992449	2.74E-16	-3.966761231	7.29E-05	0.000793115	1.208583173
POLQ	0.901546756	-1.14E-16	3.964801173	7.35E-05	0.000799003	1.200990596
S100A8	0.901422456	1.18E-16	3.964254526	7.36E-05	0.000800179	1.198873748
SNTB1	0.901314453	4.81E-17	3.963779555	7.38E-05	0.000801115	1.197034695
ARTN	0.901253292	7.98E-16	3.963510581	7.39E-05	0.00080131	1.195993347
FXYD6	-0.901163975	2.69E-16	-3.963117784	7.40E-05	0.00080131	1.194472734
MIA3	0.90113519	-6.57E-16	3.962991197	7.40E-05	0.00080131	1.193982716
SETD6	-0.901123511	3.45E-17	-3.962939833	7.40E-05	0.00080131	1.193783894
SIGLEC9	0.900657123	-5.18E-16	3.960888765	7.47E-05	0.000807565	1.185846521
CD82	0.90053441	-4.79E-16	3.960349101	7.48E-05	0.000808731	1.183758777
HOXB13	0.900436965	2.48E-16	3.959920557	7.50E-05	0.000809523	1.18210111
ZNF7	-0.900388223	6.16E-16	-3.959706202	7.50E-05	0.00080959	1.181272022
DMXL1	-0.900161796	5.77E-16	-3.958710425	7.54E-05	0.00081231	1.177421127
EPCAM	0.899953558	7.97E-16	3.957794642	7.56E-05	0.000814766	1.17388044
ARPC3	0.899763472	-4.14E-16	3.956958687	7.59E-05	0.000816957	1.170649105
B3GNT3	0.89966886	7.10E-16	3.956542605	7.60E-05	0.000817715	1.169041021
CDH11	-0.899551498	-1.67E-16	-3.956026474	7.62E-05	0.000818818	1.167046498
REXO2	-0.899259717	-1.01E-15	-3.954743285	7.66E-05	0.000822557	1.162088904
AP3B2	-0.899195884	-6.17E-16	-3.954462559	7.67E-05	0.000822856	1.161004538
SON	-0.898951102	8.94E-17	-3.953386064	7.71E-05	0.000825899	1.156847041
ASF1B	0.898034314	3.38E-16	3.949354236	7.84E-05	0.000839254	1.141285908
COBLL1	0.897979962	1.42E-16	3.94911521	7.84E-05	0.000839413	1.140363867
SRSF5	-0.897598029	-1.36E-15	-3.947435553	7.90E-05	0.00084464	1.133886185
AVPI1	-0.897301323	-2.33E-16	-3.946130704	7.94E-05	0.000848568	1.128855875
FOXC1	0.896216564	4.17E-16	3.941360177	8.10E-05	0.000864928	1.110479209
IFNGR1	-0.89613586	-1.14E-15	-3.94100526	8.11E-05	0.000865511	1.109112914
USP18	0.895937043	-8.91E-17	3.940130908	8.14E-05	0.000867972	1.105747514
GFPT1	0.895530954	2.88E-16	3.938345019	8.20E-05	0.000873753	1.098875907
GJA4	-0.89520584	3.53E-16	-3.936915241	8.25E-05	0.000878266	1.093376764
CSAD	-0.895010472	3.25E-16	-3.936056056	8.28E-05	0.000880707	1.090073169
GARS	0.894249578	-1.28E-15	3.932709814	8.40E-05	0.000892345	1.07721363
HDGF	0.894125531	6.63E-16	3.932164282	8.42E-05	0.000893656	1.075118195
SDF2L1	0.894021547	6.40E-16	3.931706983	8.43E-05	0.00089464	1.073361897
CENPU	0.893863513	-2.94E-16	3.931011987	8.46E-05	0.000895922	1.070693096
EFHD2	0.893855746	1.11E-16	3.930977827	8.46E-05	0.000895922	1.070561935
LDHA	0.893628651	-1.89E-17	3.929979116	8.50E-05	0.000898933	1.066727715
RHOT2	-0.893559122	3.01E-16	-3.929673343	8.51E-05	0.000899357	1.065553999
PEX12	-0.893496336	3.75E-16	-3.929397222	8.52E-05	0.000899672	1.064494175
IL1RN	0.893419463	2.60E-16	3.929059151	8.53E-05	0.000899717	1.063196679
PRC1	0.893406402	-3.16E-16	3.929001711	8.53E-05	0.000899717	1.062976239
C11orf63	-0.893362179	-4.86E-16	-3.928807232	8.54E-05	0.000899728	1.062229901
CORO1C	0.893313962	1.16E-16	3.928595182	8.54E-05	0.000899805	1.061416173
ZC2HC1A	-0.893251561	-5.41E-16	-3.928320756	8.55E-05	0.000900116	1.060363149
FAM162A	0.892910618	-3.78E-16	3.926821366	8.61E-05	0.000905024	1.054610998
MALL	0.892728235	-3.05E-16	3.926019284	8.64E-05	0.000906615	1.051534851
ALDH6A1	-0.892727631	-2.38E-16	-3.92601663	8.64E-05	0.000906615	1.051524675
PTBP3	0.892428849	-2.29E-16	3.924702655	8.68E-05	0.000910856	1.046486676
HBP1	-0.892271753	-5.20E-16	-3.924011782	8.71E-05	0.000912432	1.043838429
ADRBK2	-0.892247488	-2.38E-16	-3.923905066	8.71E-05	0.000912432	1.043429411
CPEB3	-0.891969306	3.35E-16	-3.922681688	8.76E-05	0.000916354	1.038741243
HHLA1	0.891860913	-8.76E-16	3.922204999	8.77E-05	0.000917244	1.036914896
KAT8	-0.891829641	3.30E-16	-3.922067472	8.78E-05	0.000917244	1.036388029
PAPPA	-0.891632867	-3.54E-16	-3.921202103	8.81E-05	0.000919818	1.033073209
HMOX1	0.891201808	-5.54E-16	3.919306402	8.88E-05	0.000926352	1.025814231
RBM23	-0.891101751	3.81E-16	-3.918866372	8.90E-05	0.000927314	1.024129776
BUB1B	0.890787448	-1.77E-16	3.91748414	8.95E-05	0.000931911	1.018839768
PSMB3	0.890381949	-3.87E-16	3.915700844	9.01E-05	0.000938089	1.012017589
NPIPA1	-0.89005563	-3.38E-16	-3.914265765	9.07E-05	0.000942944	1.006529799
HMGB3P1	0.889877618	-4.74E-16	3.913482911	9.10E-05	0.000945265	1.003536992
HINFP	-0.889631133	5.93E-16	-3.912398922	9.14E-05	0.000948775	0.999393945
HS6ST1	0.889444676	-5.49E-17	3.911578929	9.17E-05	0.000950547	0.996260666
CSF3R	0.889442652	-5.26E-17	3.911570027	9.17E-05	0.000950547	0.996226652
MAP3K4	-0.889299832	2.68E-17	-3.910941934	9.19E-05	0.000951809	0.993827094
CHEK2	0.889283864	3.34E-16	3.910871713	9.20E-05	0.000951809	0.993558847
ACTA2	-0.889076687	3.20E-16	-3.909960595	9.23E-05	0.00095466	0.990078768
PTGES	0.888987587	-7.09E-17	3.909568753	9.25E-05	0.000955463	0.988582347
UBA1	0.888645493	-4.28E-16	3.908064301	9.30E-05	0.000960681	0.982838337
ATAD2	0.888453528	3.65E-16	3.907220082	9.34E-05	0.000963291	0.979616073
DSCC1	0.888321371	-8.25E-17	3.906638882	9.36E-05	0.000964858	0.977398119
LAMC3	-0.888229694	4.25E-16	-3.906235709	9.37E-05	0.000965307	0.975859739
GUSB	-0.888210201	1.21E-15	-3.906149984	9.38E-05	0.000965307	0.97553266
PPP6R3	-0.888026239	5.83E-16	-3.905340958	9.41E-05	0.00096779	0.972446219
IGFBP4	-0.887831512	-7.27E-17	-3.904484591	9.44E-05	0.000970469	0.96917987
ARHGAP19	-0.88762136	-4.92E-16	-3.90356039	9.48E-05	0.000973428	0.965655591
EDC4	-0.88738765	8.53E-16	-3.902532587	9.52E-05	0.000976815	0.961737225
C4orf29	-0.886768256	-4.42E-16	-3.899808631	9.63E-05	0.000987104	0.951357482
SCG5	-0.886717826	3.15E-16	-3.899586851	9.64E-05	0.000987244	0.950512697
SMARCD3	-0.885730069	1.69E-16	-3.895242914	9.81E-05	0.001003712	0.933975894
KIAA1654	0.885721316	7.94E-16	3.895204424	9.81E-05	0.001003712	0.933829449
LIMK1	0.885597338	9.05E-16	3.894659196	9.83E-05	0.001005196	0.93175516
NCAPH	0.885547812	-5.02E-16	3.894441392	9.84E-05	0.001005323	0.930926617
PHGDH	0.885485881	1.53E-17	3.894169029	9.85E-05	0.001005677	0.929890595
RBM26	-0.885434692	1.00E-16	-3.893943914	9.86E-05	0.001005836	0.929034347
SOX14	0.885385704	-2.59E-16	3.893728476	9.87E-05	0.001005955	0.928214955
TTC12	-0.885293064	-4.37E-16	-3.893321064	9.89E-05	0.001006872	0.92666554
CSNK1G3	-0.885163136	1.45E-16	-3.892749673	9.91E-05	0.001008471	0.924492771
GMDS	0.884804872	3.92E-17	3.891174108	9.98E-05	0.001014263	0.918503192
C17orf70	-0.884620543	-7.91E-16	-3.890363471	0.000100097	0.001016877	0.915422462
TMEM80	-0.884465395	-1.32E-17	-3.889681162	0.000100379	0.001018399	0.912829928
ARID4A	-0.884437888	-3.86E-16	-3.889560192	0.000100429	0.001018399	0.912370331
TBC1D8B	-0.884411082	-3.46E-16	-3.889442305	0.000100478	0.001018399	0.911922464
ZNF211	-0.88436471	5.93E-16	-3.889238374	0.000100563	0.001018475	0.911147733
KIF15	0.884313961	-2.28E-16	3.889015191	0.000100655	0.001018633	0.910299909
P4HB	0.883277259	-4.30E-16	3.884456005	0.000102563	0.001037144	0.892991237
NT5E	-0.883011004	1.02E-16	-3.883285076	0.000103058	0.001041358	0.888549153
IVNS1ABP	0.882744508	-4.75E-16	3.882113084	0.000103556	0.001045593	0.884104378
PCBP3	-0.882640565	-1.01E-15	-3.881655967	0.000103751	0.001046762	0.882371127
PDAP1	0.882377304	1.96E-17	3.880498203	0.000104246	0.001050957	0.877982143
MED7	-0.88232791	2.32E-16	-3.880280979	0.000104339	0.001051095	0.877158813
FBXL18	0.882166555	-5.90E-16	3.879571379	0.000104644	0.001053364	0.874469579
TTC39A	0.882021521	-3.30E-16	3.878933551	0.000104919	0.001055327	0.872052766
PDCD6IP	0.881727451	6.58E-16	3.877640298	0.000105478	0.001060145	0.867153682
MAPKAP1	0.881439835	-5.28E-16	3.876375424	0.000106028	0.00106486	0.862363683
SLC44A4	0.881287823	-1.54E-17	3.875706911	0.000106319	0.001066721	0.859832696
POM121C	0.881259236	4.77E-16	3.875581191	0.000106374	0.001066721	0.859356768
UBE2K	0.881084304	-6.61E-16	3.87481188	0.000106711	0.001069287	0.856444796
SSPN	-0.88097492	2.40E-16	-3.874330832	0.000106922	0.001070591	0.854624244
GOLGA8CP	-0.880646402	-2.20E-16	-3.872886085	0.000107558	0.001076145	0.849157875
ILVBL	-0.880595935	6.37E-16	-3.872664141	0.000107656	0.001076312	0.848318304
ATHL1	-0.879900127	1.51E-16	-3.869604133	0.000109016	0.001089088	0.836747798
DHFR	0.879766207	-2.49E-16	3.869015184	0.000109279	0.001090898	0.834521916
WDR6	-0.87918682	-1.00E-15	-3.86646717	0.000110427	0.001101523	0.824895806
FAU	-0.878979858	-1.71E-15	-3.865556994	0.00011084	0.001104806	0.821458805
TCEAL2	-0.878693683	-1.01E-16	-3.864298464	0.000111413	0.001109682	0.816707679
TTC23	-0.878529844	-3.30E-16	-3.863577936	0.000111742	0.001112125	0.813988281
SRC	0.878194623	-3.05E-16	3.86210371	0.000112418	0.001118019	0.80842588
ATP2A2	0.878143442	4.21E-16	3.861878624	0.000112522	0.001118209	0.807576795
POMGNT1	-0.87795229	-6.22E-16	-3.861037984	0.00011291	0.001121222	0.804406111
ZFP36L2	-0.87778211	-9.63E-17	-3.860289568	0.000113256	0.001123819	0.801583856
BCAP31	0.877149087	7.01E-16	3.857505674	0.000114554	0.001135841	0.791090667
ACAP2	-0.876418969	-4.69E-16	-3.854294779	0.000116067	0.001149988	0.778997407
CALD1	-0.87579302	-1.40E-16	-3.851541994	0.00011738	0.001162125	0.768637555
CHMP6	-0.875388396	-1.01E-15	-3.849762548	0.000118236	0.001169725	0.761944711
VPS33B	-0.875244135	8.79E-16	-3.84912812	0.000118543	0.001171882	0.759559252
ZNF573	-0.875086946	3.81E-16	-3.848436838	0.000118878	0.001174317	0.756960469
TRMT61B	-0.87499229	2.98E-16	-3.848020562	0.00011908	0.001175057	0.75539576
IGF2R	0.874968722	2.04E-16	3.847916919	0.00011913	0.001175057	0.755006208
MKRN2	-0.874811826	1.08E-15	-3.847226925	0.000119466	0.001177493	0.752413083
CTDSPL	-0.87472438	-7.70E-17	-3.846842354	0.000119654	0.001178464	0.750967996
TNFRSF21	0.874613518	4.45E-16	3.846354811	0.000119892	0.001179932	0.749136182
PTPRO	0.874373076	-4.06E-16	3.845297399	0.00012041	0.001184152	0.745164036
IRAK1	0.873952645	-3.61E-16	3.843448437	0.000121321	0.001192227	0.73822107
SMG5	0.873440881	-9.42E-16	3.841197812	0.000122439	0.001202321	0.729774341
NDUFS1	0.873165253	-7.29E-16	3.839985662	0.000123045	0.001207377	0.725227124
C11orf68	-0.872956618	1.03E-15	-3.839068132	0.000123506	0.001210849	0.721786084
SLC2A5	0.872889135	-3.11E-16	3.838771356	0.000123655	0.001210849	0.720673252
ZNF185	-0.872880899	2.50E-16	-3.838735136	0.000123674	0.001210849	0.720537444
PMS1	-0.872363095	-5.95E-16	-3.836457952	0.000124825	0.001221223	0.71200155
APEX2	0.872097791	-7.07E-17	3.835291203	0.00012542	0.001225549	0.707630022
CYP2F1	0.87208297	-6.24E-16	3.835226024	0.000125453	0.001225549	0.707385852
ERC1	0.871979631	-2.55E-16	3.834771564	0.000125685	0.001226912	0.705683488
C16orf45	-0.871682402	-1.42E-16	-3.833464414	0.000126355	0.001232544	0.700788152
TMC6	0.871421985	1.75E-16	3.832319158	0.000126945	0.001236608	0.696500489
GPSM2	0.871415945	3.35E-16	3.832292599	0.000126959	0.001236608	0.696401072
RP1-263J7.2	0.871114471	-7.65E-16	3.830966783	0.000127645	0.001242377	0.691439055
PTPRA	-0.870581612	-2.42E-16	-3.828623387	0.000128866	0.001253343	0.68267283
ZAK	-0.87039071	3.05E-16	-3.827783842	0.000129306	0.001256701	0.679533546
CXCL10	0.870211174	-5.47E-17	3.826994285	0.000129722	0.001259812	0.676581807
VPS28	-0.870024694	-8.46E-17	-3.826174186	0.000130154	0.001263088	0.673516536
AKAP11	-0.869945901	7.45E-17	-3.825827673	0.000130337	0.001263624	0.672221579
SNCAIP	-0.869893846	2.49E-16	-3.825598745	0.000130459	0.001263624	0.671366111
IGF2BP3	0.869877892	1.89E-16	3.825528582	0.000130496	0.001263624	0.671103934
GALNT14	0.869597445	1.93E-16	3.82429524	0.000131151	0.001269037	0.666496104
NELFB	-0.869421028	8.44E-16	-3.823519398	0.000131564	0.001272109	0.66359828
DYRK1A	-0.86915485	5.52E-16	-3.822348806	0.000132191	0.001276649	0.659227149
EHD4	0.869139519	5.15E-16	3.822281383	0.000132227	0.001276649	0.658975423
ZNF783	-0.868620631	-6.26E-16	-3.819999431	0.000133456	0.001287344	0.650458337
ILK	-0.868590022	-5.34E-16	-3.819864819	0.000133529	0.001287344	0.649956077
FAP	-0.868542525	-8.11E-17	-3.81965594	0.000133642	0.001287496	0.649176743
ZNF471	-0.868488294	4.37E-16	-3.819417442	0.000133771	0.001287805	0.648286954
NARFL	-0.867665199	-5.42E-16	-3.815797655	0.000135748	0.001305883	0.634789069
NUP54	-0.867559922	3.42E-16	-3.815334671	0.000136003	0.001307384	0.633063562
ZNF668	0.867510409	-4.46E-16	3.815116924	0.000136123	0.001307587	0.632252106
TFF3	0.86740935	5.51E-17	3.814672489	0.000136368	0.001308993	0.630596025
SDC3	0.867184253	3.10E-17	3.813682563	0.000136915	0.001313297	0.62690799
DHRS4	-0.867142648	4.18E-16	-3.813499594	0.000137017	0.001313319	0.626226429
MRPS31	-0.867087898	-2.55E-16	-3.813258815	0.000137151	0.001313648	0.62532958
ACAN	0.86638298	-3.71E-16	3.810158743	0.000138882	0.00132888	0.613787527
DSCR4	0.866319585	2.69E-16	3.809879945	0.000139039	0.00132888	0.612749982
CDCA8	0.866318178	2.86E-16	3.809873758	0.000139042	0.00132888	0.612726958
FBXL12	-0.865975694	1.02E-15	-3.808367588	0.000139891	0.001336034	0.607123059
NUDT13	-0.865846157	7.34E-17	-3.807797913	0.000140214	0.001338149	0.605004087
RAB8B	-0.865680702	2.77E-16	-3.80707028	0.000140627	0.001341124	0.602298033
MEF2C	-0.865458781	1.43E-16	-3.806094321	0.000141183	0.001345455	0.598669272
SIM2	0.865079042	-6.55E-17	3.804424316	0.000142139	0.00135359	0.592462104
FAM50B	-0.864909479	-5.89E-17	-3.803678612	0.000142567	0.001356697	0.589691309
HLA-F-AS1	-0.86486629	7.42E-18	-3.80348868	0.000142677	0.001356762	0.588985673
CCNL2	-0.864575257	-5.25E-16	-3.80220878	0.000143416	0.001362177	0.584231482
MIF	0.864561149	-8.96E-16	3.802146735	0.000143452	0.001362177	0.584001055
BRCA2	0.864402132	-3.48E-16	3.801447413	0.000143858	0.001365049	0.581404144
CXCL9	0.86419156	2.35E-16	3.800521366	0.000144396	0.001369179	0.577966025
PTGIS	-0.863899579	-1.80E-16	-3.7992373	0.000145146	0.001375307	0.573200084
VIPR2	-0.863669097	5.99E-16	-3.798223689	0.000145741	0.001379954	0.569439102
EXOSC10	-0.863517065	2.51E-16	-3.797555089	0.000146135	0.001382687	0.566958825
C5orf45	-0.863476963	1.61E-16	-3.797378728	0.000146239	0.001382687	0.566304658
PRKACB	-0.863427462	-1.59E-16	-3.797161036	0.000146367	0.001382913	0.565497227
PLEC	0.862882084	7.18E-16	3.794762584	0.000147789	0.001395354	0.55660431
PFN1	0.862621968	2.06E-16	3.793618652	0.000148472	0.001400802	0.552364845
PBK	0.862510753	-1.84E-16	3.793129552	0.000148765	0.001402565	0.550552611
TFRC	0.862025866	8.02E-16	3.790997126	0.000150048	0.001413657	0.542654176
RBPMS	-0.861812745	-6.89E-16	-3.790059869	0.000150615	0.001417992	0.539184013
MSI1	0.861467228	-7.22E-16	3.788540361	0.00015154	0.001425085	0.533559906
YIPF5	-0.861450591	-4.60E-16	-3.788467199	0.000151584	0.001425085	0.533289169
IL6ST	-0.861195191	-1.48E-16	-3.787344006	0.000152271	0.001430524	0.529133464
GPR124	-0.861086499	8.59E-17	-3.786866002	0.000152564	0.001432261	0.527365267
SMARCA2	-0.860964766	-2.27E-17	-3.786330648	0.000152893	0.001434331	0.52538519
UBE2L3	0.860795275	1.18E-16	3.785585263	0.000153352	0.001437619	0.522628754
CLCN7	0.860331662	-3.18E-17	3.783546398	0.000154614	0.001448426	0.515091797
GPATCH1	-0.860266658	3.70E-16	-3.783260525	0.000154792	0.001449066	0.514035351
PDLIM4	-0.859905093	4.69E-16	-3.781670442	0.000155784	0.001457325	0.508160645
C1orf174	-0.859476591	-6.41E-16	-3.779785985	0.000156968	0.001467361	0.501201542
MYH3	-0.859142354	2.21E-16	-3.778316085	0.000157897	0.001475006	0.495775764
JAG2	0.858795457	2.37E-16	3.776790513	0.000158867	0.001483019	0.490146719
FOXN3	-0.858748587	6.64E-16	-3.776584389	0.000158998	0.001483201	0.489386337
HMGXB4	-0.858637986	-1.65E-16	-3.776097988	0.000159309	0.001485052	0.487592195
RPIA	-0.858033797	-5.70E-16	-3.773440899	0.000161016	0.001499909	0.47779531
PPP1R9A	-0.857944763	1.46E-16	-3.773049349	0.000161269	0.001501128	0.476352219
ZNF667	-0.857907969	-3.43E-16	-3.772887536	0.000161374	0.001501128	0.475755888
KHNYN	-0.857700172	3.13E-16	-3.771973694	0.000161966	0.001505579	0.472388572
LOC101929597	0.857573857	2.39E-16	3.771418189	0.000162327	0.001507877	0.470342048
FAM13B	-0.857054949	-5.40E-18	-3.769136144	0.000163818	0.001520661	0.461937993
CAMKMT	0.85681017	5.63E-16	3.768059662	0.000164526	0.001525694	0.457975413
MIR631	-0.856787832	3.41E-16	-3.767961425	0.000164591	0.001525694	0.457613853
ABCG1	0.856629498	-2.72E-16	3.767265107	0.000165051	0.001528883	0.455051345
ZNF580	-0.856513109	-3.14E-16	-3.766753257	0.000165389	0.001530948	0.453167994
CD163	0.856407962	-1.08E-16	3.766290843	0.000165696	0.001532713	0.451466766
PRSS12	-0.856298061	3.47E-16	-3.76580752	0.000166016	0.001534609	0.449688837
FASN	0.855638575	2.69E-16	3.76290725	0.000167954	0.001551439	0.439024818
FANCI	0.855535811	-2.61E-16	3.762455318	0.000168258	0.00155266	0.43736385
MAT2A	-0.855514553	1.32E-15	-3.762361826	0.000168321	0.00155266	0.437020267
C1GALT1	0.855352315	-3.63E-16	3.761648343	0.000168802	0.001555085	0.434398496
KIF23	0.85534664	-3.60E-16	3.761623383	0.000168819	0.001555085	0.434306787
LAPTM5	0.855198232	-1.45E-16	3.760970718	0.00016926	0.001558065	0.431908952
SORBS3	-0.855050757	7.74E-16	-3.760322159	0.0001697	0.001560683	0.429526612
DNMT3A	0.855023686	-8.13E-16	3.760203104	0.00016978	0.001560683	0.429089336
CENPE	0.85491366	4.35E-16	3.759719233	0.000170109	0.001562619	0.427312267
NDFIP1	-0.854867261	8.95E-17	-3.759515183	0.000170248	0.001562809	0.426562936
CACNA1D	-0.854769046	4.58E-16	-3.759083254	0.000170542	0.00156352	0.42497691
YPEL5	-0.854762556	-1.75E-16	-3.759054712	0.000170561	0.00156352	0.424872113
KIFC1	0.85450891	2.21E-16	3.757939236	0.000171323	0.001569417	0.420776998
LOC101930075	-0.854469198	-6.70E-16	-3.757764592	0.000171443	0.001569427	0.420135958
TUBGCP5	-0.854339909	-9.68E-16	-3.757196005	0.000171833	0.001571052	0.418049137
PRR14	-0.854331612	6.92E-16	-3.757159518	0.000171858	0.001571052	0.417915235
MED13	-0.854243309	4.38E-16	-3.75677118	0.000172125	0.001572405	0.416490155
ACLY	0.854158222	9.25E-17	3.756396986	0.000172382	0.001573671	0.415117122
CENPM	0.853887937	2.24E-16	3.755208336	0.000173202	0.001580069	0.410756501
SALL1	-0.853808113	-3.67E-16	-3.754857285	0.000173445	0.001581195	0.409468917
FCGR3B	0.853605891	-4.04E-16	3.753967961	0.000174062	0.001583837	0.406207597
HBB	-0.85355973	-1.78E-16	-3.753764952	0.000174203	0.001583837	0.405463234
R3HDM2	-0.853557519	-5.49E-16	-3.753755232	0.00017421	0.001583837	0.405427594
BDKRB2	-0.853556302	6.66E-16	-3.753749879	0.000174214	0.001583837	0.405407967
MTERF4	-0.853511834	-3.25E-16	-3.753554317	0.00017435	0.001583986	0.404690951
PKP3	0.853383872	-1.45E-16	3.752991569	0.000174742	0.001586459	0.402627872
PRPSAP2	-0.852582583	-7.45E-16	-3.74946768	0.000177215	0.001607284	0.389716057
RBMX2	-0.852562301	1.05E-15	-3.749378483	0.000177278	0.001607284	0.389389387
CRLF2	0.852282895	8.28E-16	3.748149719	0.000178149	0.001614072	0.384890057
ZNF83	-0.851758258	-2.56E-16	-3.745842481	0.000179795	0.001627866	0.376445688
POR	0.851684846	-5.67E-16	3.745519635	0.000180026	0.001628847	0.375264504
DNPEP	-0.851602391	-2.39E-16	-3.745157013	0.000180286	0.001630087	0.373937914
TCF7L2	-0.85137941	-5.86E-16	-3.744176392	0.000180992	0.001635349	0.370351126
CCL14	-0.85030044	7.07E-17	-3.739431326	0.000184442	0.00166539	0.353008503
RBM47	0.849535318	-4.40E-16	3.73606649	0.000186927	0.001686671	0.340723775
SMARCA5	-0.849493803	-1.88E-16	-3.735883914	0.000187062	0.001686746	0.340057521
RFXAP	-0.849293324	6.79E-17	-3.735002253	0.000187719	0.001690628	0.336840638
ZNF324B	-0.849284371	1.55E-15	-3.73496288	0.000187748	0.001690628	0.336696999
LEPREL2	-0.849067255	-2.15E-16	-3.734008052	0.000188462	0.001695268	0.333214046
KCNMA1	-0.849049676	1.37E-16	-3.733930743	0.00018852	0.001695268	0.332932085
ZNF3	-0.84868863	-6.54E-16	-3.732342944	0.000189712	0.001704835	0.32714232
STMN3	-0.848459303	2.37E-16	-3.731334414	0.000190474	0.001710515	0.323466083
KMT2A	-0.84826865	-4.38E-16	-3.730495968	0.000191109	0.001715054	0.320410587
KDM5B	0.848102331	1.68E-16	3.729764535	0.000191664	0.001718875	0.317745629
GLUD2	0.847908405	2.88E-16	3.728911691	0.000192314	0.001723534	0.314638978
ATG5	-0.846967049	3.94E-16	-3.724771815	0.000195497	0.001750879	0.29956875
HNRNPU	0.846886835	1.13E-15	3.724419055	0.000195771	0.001752144	0.298285386
OAS3	0.846589776	2.44E-16	3.723112654	0.000196787	0.001760048	0.293533674
HSD17B11	-0.846139485	4.15E-16	-3.721132376	0.000198337	0.001772712	0.286334073
TARS	0.84590775	5.44E-16	3.720113255	0.000199139	0.00177868	0.282630397
ZNF562	0.845820467	2.50E-16	3.719729402	0.000199442	0.001780184	0.281235669
POLR1E	-0.845705595	2.19E-16	-3.719224225	0.000199841	0.001782545	0.279400327
CSTB	0.845444408	-6.43E-16	3.718075581	0.000200752	0.001789462	0.275228153
RRAS	-0.845370072	-5.63E-16	-3.717748666	0.000201012	0.001790573	0.274040951
PRDM11	-0.84527579	3.53E-17	-3.717334037	0.000201342	0.001792307	0.272535358
TK1	0.844964425	6.86E-16	3.715964721	0.000202435	0.001800832	0.267564326
CACNG4	0.844890171	-3.24E-16	3.715638172	0.000202697	0.001801949	0.266379121
IRS1	-0.844699836	9.16E-17	-3.714801121	0.000203369	0.001806601	0.263341541
DRG2	0.844664728	1.26E-15	3.714646721	0.000203493	0.001806601	0.262781313
DACH1	-0.844582952	-2.96E-16	-3.714287091	0.000203783	0.00180796	0.261476512
MYRIP	-0.844506455	1.74E-16	-3.713950672	0.000204054	0.001809153	0.260256041
ARSJ	-0.844433932	-9.08E-17	-3.713631733	0.000204312	0.001810224	0.259099087
ZBTB11	-0.844353994	-3.22E-16	-3.713280184	0.000204596	0.001811528	0.257823952
AKAP8	-0.844184584	-4.89E-16	-3.712535158	0.000205199	0.001815657	0.255122003
MTCH2	0.8441316	4.22E-16	3.712302144	0.000205388	0.001816115	0.254277055
FGD6	0.84404514	2.33E-16	3.711921912	0.000205697	0.001817632	0.252898382
SLAMF8	0.84388807	2.38E-16	3.711231156	0.000206259	0.001821384	0.250394149
ITM2A	-0.843709932	-1.62E-16	-3.710447742	0.000206899	0.00182552	0.247554565
C3orf18	-0.843680787	7.87E-16	-3.710319568	0.000207004	0.00182552	0.247090038
CLASRP	-0.843637963	-4.29E-16	-3.710131239	0.000207158	0.001825662	0.24640753
PBXIP1	-0.84330768	3.05E-16	-3.708678731	0.000208349	0.001834943	0.241144758
TMEM51	0.843203425	-7.88E-17	3.708220239	0.000208727	0.001836317	0.239483964
SF3A3	-0.843187994	7.23E-16	-3.708152377	0.000208783	0.001836317	0.239238169
PSME4	-0.84298666	-7.10E-16	-3.707266957	0.000209514	0.001841524	0.236031553
MEGF8	0.842871349	5.61E-17	3.706759841	0.000209934	0.001843989	0.234195343
KCTD7	-0.842732072	4.49E-16	-3.706147333	0.000210442	0.001847107	0.231977852
ING3	-0.842692575	-6.60E-16	-3.705973634	0.000210586	0.001847107	0.231349069
C16orf58	-0.842659421	8.66E-16	-3.705827832	0.000210707	0.001847107	0.230821294
SAA1	0.842595751	-1.78E-16	3.705547826	0.00021094	0.001847925	0.229807782
LCN2	0.842367833	-5.11E-18	3.70454549	0.000211776	0.00185402	0.226180359
EXO1	0.842328831	4.57E-16	3.704373969	0.000211919	0.001854048	0.225559726
STAT3	0.842199634	3.09E-16	3.703805789	0.000212395	0.001856981	0.223504029
OR10H2	0.841708547	5.96E-16	3.701646099	0.000214211	0.001871625	0.215693068
GAS1	-0.84124345	9.40E-17	-3.699600708	0.000215945	0.001885529	0.208299695
EPPIN	-0.841058567	-3.46E-16	-3.698787631	0.000216638	0.001888617	0.205361839
CFDP1	-0.841039731	1.14E-16	-3.698704797	0.000216708	0.001888617	0.205062577
CRIP2	0.841034883	-1.89E-16	3.698683477	0.000216727	0.001888617	0.204985551
CASC5	0.840901434	2.18E-17	3.698096596	0.000217228	0.001890519	0.202865462
TREML2	0.840900837	-9.44E-16	3.698093973	0.00021723	0.001890519	0.202855988
CAMLG	-0.840689177	1.90E-15	-3.697163136	0.000218028	0.001896215	0.199494059
ZWILCH	0.840442053	1.01E-16	3.696076341	0.000218963	0.001903096	0.195569924
PPIB	0.840110393	8.19E-16	3.694617774	0.000220224	0.001912797	0.190305231
NUDT6	-0.839925623	-2.41E-16	-3.693805199	0.000220929	0.001917664	0.187373143
SLC35F6	0.839626583	1.30E-16	3.692490085	0.000222075	0.001926348	0.182629071
MIR4746	-0.839548525	-1.81E-16	-3.692146806	0.000222375	0.001927687	0.181391022
SLC4A7	0.839369725	6.07E-16	3.691360482	0.000223064	0.001932392	0.178555547
GK3P	0.839269817	8.16E-16	3.690921108	0.000223449	0.001934468	0.17697143
SETD1B	-0.839146285	9.53E-16	-3.690377844	0.000223927	0.001937337	0.175013015
ORC6	0.838752883	-4.23E-16	3.688647748	0.000225455	0.001949282	0.168778097
LOC100293211	0.838480094	3.35E-16	3.687448083	0.00022652	0.001956839	0.164456464
DNAJC7	-0.838413407	4.89E-16	-3.687154809	0.000226782	0.001956839	0.163400197
MICU2	-0.838383493	4.15E-17	-3.687023254	0.000226899	0.001956839	0.162926408
TMEM74B	0.838377914	-1.94E-16	3.68699872	0.000226921	0.001956839	0.162838054
C1QB	0.838250982	-4.71E-17	3.686440501	0.000227419	0.001959665	0.16082787
PRKCD	0.838219	-4.97E-16	3.686299852	0.000227544	0.001959665	0.16032143
CEP350	-0.837716292	1.73E-15	-3.684089056	0.000229528	0.001972719	0.152363491
TUBB	0.837711965	8.63E-16	3.684070025	0.000229545	0.001972719	0.152295009
SMAD3	-0.837710309	5.24E-16	-3.684062743	0.000229552	0.001972719	0.152268805
GCH1	0.837683961	-5.44E-17	3.683946868	0.000229656	0.001972719	0.151851837
ITIH1	0.837538577	-3.64E-17	3.683307502	0.000230233	0.001975733	0.149551368
RYK	0.837520393	4.08E-16	3.683227535	0.000230306	0.001975733	0.149263668
PITPNM1	0.837407942	-8.24E-16	3.682732997	0.000230753	0.001978289	0.147484611
MAF	-0.837185874	1.76E-16	-3.681756393	0.000231639	0.001984598	0.14397206
PRSS8	0.836689174	2.47E-16	3.679572017	0.000233632	0.002000379	0.136118887
AP2S1	0.83662114	5.04E-16	3.679272819	0.000233906	0.002000779	0.135043587
OGFOD3	-0.8366026	-2.10E-16	-3.679191283	0.000233981	0.002000779	0.134750568
CILP	-0.836209919	2.24E-16	-3.67746436	0.00023557	0.002013069	0.128545952
ZNF767P	-0.83616428	9.48E-17	-3.677263651	0.000235756	0.002013353	0.127825018
JADE2	-0.83580867	-2.18E-17	-3.67569976	0.000237205	0.00202414	0.122208974
HYMAI	-0.83577934	-5.07E-16	-3.67557077	0.000237325	0.00202414	0.12174587
DOK3	0.835730036	-2.81E-16	3.675353945	0.000237526	0.002024555	0.120967451
CCL18	0.83553199	1.00E-16	3.674482983	0.000238338	0.002030166	0.117841097
PRCC	0.835408452	2.23E-16	3.673939689	0.000238845	0.002033182	0.115891292
MIR6125	-0.835146339	-4.93E-16	-3.672786974	0.000239926	0.002041066	0.111755323
DIAPH3	0.834932822	-3.83E-16	3.671847975	0.000240809	0.002047266	0.108387132
YTHDF2	0.834837748	-1.11E-15	3.671429863	0.000241204	0.002049302	0.106887639
GK	0.834701714	3.47E-18	3.670831615	0.000241769	0.002052788	0.104742418
CTC1	-0.834597139	-4.56E-16	-3.670371714	0.000242204	0.002055167	0.103093522
P2RX7	-0.834294336	-1.75E-16	-3.669040057	0.000243469	0.002064577	0.098320259
HNRNPA3	0.834028455	-3.24E-16	3.667870769	0.000244585	0.002072711	0.094130432
EXOC1	-0.833864424	3.85E-16	-3.6671494	0.000245276	0.002077235	0.091546268
AREL1	0.833822024	-2.53E-16	3.666962935	0.000245455	0.002077421	0.090878375
HIST1H2BC	0.833599402	-2.51E-16	3.665983891	0.000246396	0.002084053	0.087372131
IGF2	-0.833539487	7.19E-17	-3.665720401	0.00024665	0.002084349	0.086428654
PELI2	-0.833480493	-3.30E-16	-3.665460958	0.0002469	0.002084349	0.085499738
NME1	0.833479717	6.49E-17	3.665457544	0.000246903	0.002084349	0.085487515
FZD1	-0.833268701	1.28E-16	-3.664529542	0.0002478	0.002090587	0.082165408
FANCA	0.833224821	2.36E-16	3.664336569	0.000247987	0.002090831	0.0814747
CDC37L1	-0.833170447	-6.16E-16	-3.664097443	0.000248219	0.002091453	0.080618846
COQ6	-0.832872259	1.37E-15	-3.662786078	0.000249493	0.002100855	0.075926345
CELP	0.832756615	5.70E-16	3.662277504	0.000249989	0.002103694	0.074106947
MST1	-0.832631354	1.02E-16	-3.661726633	0.000250528	0.002106884	0.072136523
FAM178A	-0.832125191	-3.86E-16	-3.659500641	0.000252714	0.002123919	0.064177331
EFNB3	-0.83206406	1.03E-16	-3.659231801	0.000252979	0.002124799	0.063216402
IGSF3	0.83197156	-2.39E-16	3.658825008	0.000253381	0.002126825	0.061762514
ECE2	0.831632012	-5.03E-16	3.657331752	0.000254861	0.002137894	0.056426971
LOC101060373	0.83145375	6.44E-16	3.656547794	0.000255641	0.002143082	0.053626688
TAF9B	-0.83096953	4.54E-16	-3.654418301	0.000257772	0.002159578	0.046023205
PLEKHS1	0.830816184	2.24E-16	3.65374392	0.000258451	0.002163892	0.043616211
TPM1	-0.830703498	5.00E-17	-3.653248351	0.00025895	0.002166704	0.041847716
PRAME	0.830632243	-5.26E-17	3.652934989	0.000259267	0.00216798	0.04072957
IER2	-0.829903741	-5.33E-16	-3.6497312	0.000262522	0.002193813	0.029303235
ZBTB7B	0.82963264	-3.63E-16	3.648538958	0.000263743	0.002202626	0.025053659
PITX1	0.829517581	-4.00E-17	3.648032956	0.000264263	0.002205576	0.023250505
KLHL9	-0.829429127	-5.35E-16	-3.647643955	0.000264663	0.002207525	0.02186446
OXLD1	-0.828943838	7.09E-16	-3.645509762	0.000266869	0.002224526	0.014262762
NIPSNAP3B	-0.828761426	2.95E-16	-3.644707552	0.000267703	0.002230072	0.011406553
ATG9A	0.828559337	-6.89E-16	3.643818811	0.000268629	0.002236383	0.008242991
PNRC1	-0.828344656	4.91E-18	-3.642874692	0.000269617	0.002242421	0.00488315
CS	0.82832805	-7.49E-16	3.642801663	0.000269694	0.002242421	0.004623297
ACACB	-0.827970704	-2.91E-16	-3.641230135	0.000271345	0.002254739	-0.000967264
GINS4	0.827842217	-8.06E-16	3.640665077	0.000271942	0.002256663	-0.002976818
PRRC1	0.827829954	4.28E-16	3.640611147	0.000271999	0.002256663	-0.003168596
LUM	-0.827791512	-2.09E-16	-3.640442088	0.000272177	0.002256663	-0.003769761
FGFR2	-0.827773977	-1.64E-16	-3.640364976	0.000272259	0.002256663	-0.004043957
FAM86C1	-0.827486288	-9.18E-17	-3.639099781	0.0002736	0.002266358	-0.008541945
SREK1IP1	-0.826826296	-7.87E-16	-3.636197283	0.0002767	0.002289502	-0.018854926
DUT	-0.826792101	-1.35E-15	-3.636046901	0.000276861	0.002289502	-0.019389028
STUB1	-0.82678118	6.41E-17	-3.635998873	0.000276913	0.002289502	-0.019559604
PKNOX2	-0.826401924	-3.30E-16	-3.634330993	0.00027871	0.002302924	-0.025481767
RALGAPA1	-0.826181645	-7.23E-16	-3.633362255	0.000279759	0.002310149	-0.028920232
ZMYM6	-0.82610707	4.64E-16	-3.633034291	0.000280115	0.002311647	-0.030084105
ACTR1A	0.825895102	-3.69E-16	3.632102103	0.000281129	0.00231857	-0.033391673
TRAF1	-0.82498537	8.20E-16	-3.628101302	0.00028552	0.002353322	-0.047577586
TTLL4	0.82491294	9.77E-16	3.627782773	0.000285873	0.00235476	-0.048706344
MOB4	-0.824851307	1.63E-16	-3.627511726	0.000286173	0.002355767	-0.049666763
TCEB3-AS1	-0.824730748	-6.98E-16	-3.626981531	0.000286761	0.002358859	-0.051545232
HIST1H2AG	0.824697183	-6.43E-16	3.62683392	0.000286925	0.002358859	-0.052068166
E2F8	0.824664783	-1.25E-16	3.626691432	0.000287083	0.002358859	-0.052572931
CNKSR2	-0.824484539	-1.68E-16	-3.625898762	0.000287965	0.002364639	-0.055380609
TRIM14	0.82393061	1.83E-17	3.623462703	0.000290692	0.002385553	-0.064005407
PHYHIP	-0.823799289	-6.13E-16	-3.622885184	0.000291343	0.002389406	-0.066049248
REPS2	0.823729666	6.79E-16	3.622578999	0.000291688	0.002390756	-0.067132707
FPGT-TNNI3K	-0.823561791	-2.90E-16	-3.621840722	0.000292522	0.002396107	-0.069744772
FES	-0.823464282	6.69E-16	-3.6214119	0.000293007	0.002398598	-0.071261725
CCNT2	-0.823056948	4.19E-16	-3.619620533	0.000295043	0.002413771	-0.077596724
C21orf62	0.822905869	2.06E-15	3.618956123	0.000295801	0.002418481	-0.07994555
AMDHD2	0.822852604	-1.97E-16	3.618721874	0.000296069	0.002419177	-0.080773567
TBL1X	-0.822788892	7.00E-16	-3.618441684	0.00029639	0.002420303	-0.081763901
MCM3AP	-0.822705209	5.47E-16	-3.618073667	0.000296811	0.002422252	-0.083064548
CYAT1	0.822493707	2.40E-16	3.617143526	0.00029788	0.002429472	-0.086351261
BTAF1	-0.82240392	2.15E-16	-3.616748665	0.000298334	0.002431681	-0.087746274
CCP110	-0.822337651	2.50E-16	-3.616457226	0.00029867	0.002432921	-0.088775804
SLC39A6	-0.822294163	-7.57E-16	-3.616265975	0.000298891	0.002433221	-0.08945137
GREB1	-0.8219925	-3.05E-16	-3.614939331	0.000300425	0.002442806	-0.094136555
NUP210	0.821990182	-1.46E-16	3.614929135	0.000300437	0.002442806	-0.094172553
HEY1	0.82194976	-9.43E-17	3.614751369	0.000300644	0.002442982	-0.094800222
LMAN2	0.821760212	5.69E-16	3.61391778	0.000301612	0.002448525	-0.097743096
FAS	-0.821743955	-5.46E-16	-3.613846286	0.000301696	0.002448525	-0.097995464
ERMAP	-0.821696802	-5.20E-16	-3.613638917	0.000301937	0.002448983	-0.098727436
TOPORS-AS1	-0.821338627	9.03E-16	-3.612063741	0.000303777	0.002462402	-0.1042861
HIVEP3	0.821137991	1.65E-15	3.611181391	0.000304813	0.002469284	-0.107398784
UGGT1	0.820978357	-3.19E-17	3.610479357	0.000305639	0.002474463	-0.109874818
LOC101929864	0.820568757	-6.47E-16	3.608678026	0.000307769	0.002490182	-0.116225809
PIK3R2	0.820481182	-6.34E-16	3.608292893	0.000308226	0.002492357	-0.117583269
DCT	-0.820435462	1.16E-16	-3.608091826	0.000308465	0.002492766	-0.118291903
FH	0.820336328	-8.26E-16	3.607655856	0.000308984	0.002494462	-0.119828285
CTSC	0.820323327	-3.51E-16	3.607598681	0.000309052	0.002494462	-0.120029761
FAM160B2	-0.820025543	1.89E-16	-3.606289094	0.000310615	0.00250555	-0.12464363
FBXO3	-0.819892493	-5.18E-16	-3.605703968	0.000311316	0.002509351	-0.126704573
VPS37C	0.819864135	-6.65E-16	3.605579258	0.000311465	0.002509351	-0.127143785
TSPAN13	0.819240719	3.95E-16	3.602837614	0.00031477	0.002534434	-0.136795678
CDC6	0.819067294	-5.13E-16	3.602074927	0.000315695	0.002540338	-0.139479396
MMP15	0.818812904	3.15E-16	3.600956178	0.000317057	0.002549553	-0.143414981
ZCCHC10	-0.818781464	-2.75E-16	-3.60081791	0.000317226	0.002549553	-0.1439013
C1orf109	-0.818651136	6.32E-16	-3.600244758	0.000317926	0.00255363	-0.145917009
FBXO21	-0.818481634	3.52E-16	-3.599499325	0.000318838	0.002559407	-0.14853813
MYO10	0.818423809	5.03E-17	3.599245024	0.00031915	0.002560359	-0.149432192
MAN1A1	-0.81759567	1.56E-16	-3.595603053	0.000323649	0.002594876	-0.162229529
LIPG	0.817550744	-2.92E-16	3.595405478	0.000323895	0.002595275	-0.162923405
PGPEP1	0.81723922	-1.02E-15	3.594035468	0.000325603	0.002607388	-0.167733798
C20orf27	-0.817010641	-4.75E-16	-3.593030227	0.000326863	0.002615889	-0.171262241
PIM2	0.816964548	-6.07E-17	3.592827523	0.000327117	0.002616116	-0.171973624
UNC5B	0.816933939	-5.72E-16	3.592692911	0.000327286	0.002616116	-0.172446016
GMCL1	-0.8166242	3.36E-16	-3.591330747	0.000329002	0.002628242	-0.177225255
TRIP6	-0.815988926	-7.13E-17	-3.588536952	0.000332547	0.00265496	-0.187021787
ZNF550	-0.815888178	8.72E-16	-3.588093887	0.000333112	0.00265758	-0.188574711
WDR26	0.815858949	1.34E-15	3.587965344	0.000333277	0.00265758	-0.18902521
RAF1	-0.815757785	-6.88E-16	-3.587520448	0.000333846	0.002660515	-0.1905843
PON3	-0.815609497	-2.50E-16	-3.586868309	0.000334681	0.00266557	-0.192869304
GLULP4	0.815465456	7.81E-16	3.586234848	0.000335495	0.002670443	-0.195088462
JRKL	-0.815363018	3.43E-16	-3.58578435	0.000336075	0.00267345	-0.196666423
MAP3K10	0.81529516	-1.06E-15	3.585485926	0.000336459	0.002674902	-0.197711601
CNTLN	-0.815082035	2.69E-16	-3.584548649	0.00033767	0.002682914	-0.200993694
ZNF675	0.814877014	-5.71E-16	3.583647011	0.000338838	0.002690582	-0.204150178
HMMR	0.814627665	-1.15E-16	3.58255043	0.000340264	0.002700286	-0.207988053
NOTCH2NL	-0.814494935	7.55E-16	-3.581966716	0.000341026	0.002704706	-0.21003049
LAIR1	0.81411755	-1.63E-15	3.580307061	0.000343199	0.002718342	-0.215835864
SCO2	0.814116404	-1.32E-16	3.580302018	0.000343206	0.002718342	-0.215853499
ZFYVE16	-0.814089529	4.30E-16	-3.580183832	0.000343361	0.002718342	-0.216266805
RAB8A	0.813602257	-6.42E-16	3.578040917	0.000346188	0.002739083	-0.223758355
COA1	0.813540851	3.78E-16	3.577770867	0.000346545	0.002740276	-0.224702124
ITGB3BP	-0.813053851	4.50E-16	-3.575629148	0.000349395	0.002760816	-0.232184448
RPL17	-0.813025755	-1.91E-16	-3.575505588	0.00034956	0.002760816	-0.23261598
KL	-0.812897748	3.19E-16	-3.574942645	0.000350313	0.002764513	-0.23458187
PPP1R15A	-0.812872448	-4.97E-16	-3.57483138	0.000350462	0.002764513	-0.234970389
BGLAP	-0.812839756	2.54E-17	-3.574687609	0.000350655	0.002764513	-0.235472397
OSBPL9	-0.812780659	1.16E-16	-3.574427711	0.000351003	0.002765613	-0.236379833
UXT	-0.812320115	1.83E-16	-3.572402344	0.00035373	0.002785439	-0.243449171
RPL19	-0.812142412	-1.52E-15	-3.571620843	0.000354787	0.002792104	-0.246175849
ZSCAN18	-0.811922461	5.37E-16	-3.570653548	0.0003561	0.002800771	-0.24954994
IBSP	0.811819014	-1.14E-15	3.570198612	0.000356719	0.002803974	-0.25113652
LOC101930578	-0.811673813	-5.98E-16	-3.569560052	0.00035759	0.002809149	-0.253363144
MAST1	0.811638259	-5.87E-16	3.569403694	0.000357803	0.002809159	-0.253908295
PRKCI	0.81146275	4.71E-16	3.568631842	0.000358859	0.002815776	-0.256599052
EXOG	-0.811418702	-3.83E-16	-3.568438131	0.000359124	0.002816189	-0.257274256
MYCBP2	-0.811223128	1.75E-15	-3.567578041	0.000360305	0.002823763	-0.26027177
DEPDC1	0.811188059	-1.49E-16	3.567423814	0.000360517	0.002823763	-0.260809193
CLIC2	-0.810980765	2.49E-16	-3.56651218	0.000361773	0.002831924	-0.263985417
ZNF226	-0.810861416	4.00E-17	-3.565987311	0.000362498	0.002835922	-0.265813745
CLPB	0.810790025	4.29E-16	3.565673348	0.000362932	0.002837642	-0.266907274
BBS1	-0.810525313	-4.24E-16	-3.564509203	0.000364546	0.002848583	-0.270961138
MORC3	-0.810420943	8.80E-17	-3.564050207	0.000365185	0.002851888	-0.272559123
HIC1	-0.810292191	-5.49E-16	-3.563483985	0.000365974	0.002856364	-0.274530126
KIAA1661	-0.810192076	3.03E-16	-3.563043701	0.000366588	0.002858646	-0.276062526
EFCAB11	0.81017424	5.05E-16	3.562965265	0.000366698	0.002858646	-0.276335501
IGLC1	0.810123579	-2.99E-16	3.562742469	0.000367009	0.00285939	-0.277110852
SLC24A1	-0.809953159	-6.06E-16	-3.561993	0.000368059	0.002865275	-0.279718708
IGF1R	-0.809930663	-2.45E-16	-3.561894068	0.000368198	0.002865275	-0.280062913
DNAJC24	-0.809846927	-2.01E-16	-3.561525815	0.000368715	0.002867612	-0.281344052
CCDC82	-0.809801977	3.44E-16	-3.561328135	0.000368992	0.002868087	-0.282031718
PMS2P4	-0.809629073	5.97E-16	-3.560567742	0.000370063	0.002874044	-0.284676533
GSTM1	-0.809594074	9.55E-17	-3.560413822	0.00037028	0.002874044	-0.285211831
LTB	0.809573033	-2.95E-16	3.56032129	0.00037041	0.002874044	-0.285533627
APOO	0.8093013	-2.04E-17	3.559126271	0.000372099	0.00288546	-0.289688738
FLCN	-0.809112975	5.11E-16	-3.558298057	0.000373274	0.002892877	-0.292567637
EXTL2	-0.809066395	5.05E-16	-3.558093207	0.000373566	0.002893439	-0.2932796
SERPINA7	0.808776898	3.82E-19	3.556820067	0.00037538	0.002905792	-0.29770352
PI4KB	-0.8085551	-9.76E-16	-3.555844648	0.000376776	0.002914891	-0.301091846
FAM111A	-0.80838496	-8.80E-16	-3.555096412	0.000377849	0.002921491	-0.303690372
POPDC2	-0.808241509	6.83E-16	-3.554465544	0.000378757	0.002926799	-0.30588087
CSTA	0.807643443	-2.14E-16	3.551835383	0.000382563	0.002953699	-0.315009118
SPG11	-0.807624474	-5.11E-16	-3.551751961	0.000382684	0.002953699	-0.315298533
ARMCX6	-0.807574286	-4.18E-16	-3.551531248	0.000383005	0.002954454	-0.316064216
MXI1	-0.807156373	-4.79E-16	-3.54969336	0.000385689	0.002973423	-0.32243824
CPD	0.807009004	6.59E-16	3.549045264	0.00038664	0.002978891	-0.324685132
ASGR2	0.806946641	-1.12E-15	3.548771005	0.000387043	0.002978891	-0.325635838
PROSER1	0.806941849	-3.05E-16	3.548749932	0.000387074	0.002978891	-0.325708886
LPAR6	-0.806787318	2.10E-16	-3.548070339	0.000388074	0.002984852	-0.328064335
VAPB	0.806447315	-2.88E-16	3.546575079	0.000390283	0.002998933	-0.33324528
CD40	0.80643583	2.05E-15	3.546524572	0.000390357	0.002998933	-0.333420246
CLASP2	-0.806266968	8.17E-16	-3.545781954	0.000391459	0.003005408	-0.335992503
SLC25A28	-0.806237086	9.00E-16	-3.545650541	0.000391654	0.003005408	-0.336447632
TBC1D17	-0.806044457	-2.47E-16	-3.5448034	0.000392915	0.003013336	-0.339381165
PA2G4P2	0.806009105	-9.99E-17	3.544647931	0.000393147	0.003013368	-0.339919457
EMILIN1	-0.805858705	1.88E-16	-3.543986505	0.000394135	0.00301919	-0.342209298
SACM1L	-0.80532292	4.32E-16	-3.541630245	0.000397672	0.003044523	-0.350363143
RAI2	-0.805260567	-1.28E-16	-3.541356028	0.000398085	0.003045001	-0.351311719
TMEM168	-0.805244152	2.73E-16	-3.541283841	0.000398194	0.003045001	-0.351561418
PRPF31	-0.805132166	5.40E-16	-3.540791347	0.000398938	0.003048929	-0.353264841
MTIF2	0.804808111	7.40E-16	3.539366229	0.000401098	0.003063669	-0.358192666
RPL10L	-0.804752946	1.11E-15	-3.539123626	0.000401467	0.003064717	-0.359031351
EML2	0.804594288	-8.90E-16	3.538425882	0.00040253	0.003070184	-0.361443145
GALE	0.804545013	3.69E-16	3.53820918	0.00040286	0.003070184	-0.362192093
CASP2	0.80448517	6.56E-16	3.537946007	0.000403262	0.003070184	-0.363101588
CSNK1D	-0.804469352	-1.31E-16	-3.537876441	0.000403368	0.003070184	-0.363341988
TGM2	-0.804451529	4.04E-16	-3.537798058	0.000403488	0.003070184	-0.363612851
LMAN1L	0.804438575	-4.91E-16	3.537741093	0.000403575	0.003070184	-0.3638097
MEF2A	-0.803744701	1.66E-16	-3.534689587	0.000408264	0.003104072	-0.374349793
TTI1	-0.803693984	4.78E-16	-3.534466547	0.000408609	0.003104909	-0.37511983
CIDEB	-0.803364621	-1.52E-16	-3.533018081	0.000410854	0.003118416	-0.380119424
SRRD	-0.803364112	-6.45E-16	-3.533015842	0.000410857	0.003118416	-0.380127148
LAMTOR2	0.803141843	-1.28E-17	3.532038354	0.000412379	0.003128172	-0.383499932
NXN	-0.802993253	-5.54E-16	-3.531384888	0.000413399	0.003134116	-0.385754171
RRNAD1	-0.802946022	-8.44E-16	-3.531177177	0.000413724	0.003134782	-0.386470616
ULK2	-0.802794191	-2.92E-16	-3.530509459	0.00041477	0.003140908	-0.388773452
LILRB2	0.802710359	-6.64E-16	3.530140785	0.000415348	0.003142432	-0.390044752
NAA60	-0.802667567	-8.21E-16	-3.529952593	0.000415644	0.003142432	-0.390693647
COL3A1	-0.802661841	-2.29E-16	-3.529927412	0.000415683	0.003142432	-0.390780468
LIMK2	0.802615306	3.00E-18	3.52972276	0.000416005	0.003143069	-0.391486072
PLK1	0.802320486	1.06E-15	3.528426209	0.000418048	0.003156704	-0.395955397
GIPC1	0.801996228	-8.59E-16	3.527000194	0.000420306	0.003171945	-0.4008691
CCL20	0.801952941	1.88E-17	3.52680983	0.000420608	0.003172417	-0.401524898
ATXN7L1	-0.801489012	-5.05E-16	-3.524769572	0.000423861	0.00319513	-0.4085513
CCDC85C	0.801444931	2.37E-16	3.524575714	0.000424171	0.003195649	-0.409218713
GSAP	-0.801275118	-1.52E-16	-3.523828912	0.000425368	0.003202846	-0.411789449
PLCL2	-0.801055303	-3.92E-16	-3.522862218	0.000426923	0.003212723	-0.415116317
IRF8	-0.800487407	5.94E-16	-3.520364735	0.000430964	0.003241286	-0.423707159
RPL35P8	-0.800344074	7.15E-16	-3.51973439	0.000431989	0.003247154	-0.425874459
GJA3	0.800287749	-8.71E-17	3.519486687	0.000432393	0.003248343	-0.426726022
GALNT6	0.800247223	1.12E-16	3.519308463	0.000432683	0.003248682	-0.42733869
RP3-522P13.2	0.800164986	-3.38E-16	3.5189468	0.000433273	0.00325127	-0.428581862
PBX2	0.799981669	-1.51E-16	3.518140616	0.000434592	0.003259316	-0.431352554
MTR	-0.799911904	-9.54E-17	-3.517833803	0.000435095	0.003261239	-0.432406843
MAPK8	0.79974503	4.84E-16	3.517099931	0.000436299	0.003268418	-0.434928245
PARVA	-0.799152283	5.02E-16	-3.514493161	0.000440604	0.003298798	-0.443880201
ZBTB48	-0.799118085	3.38E-16	-3.514342766	0.000440854	0.0032988	-0.444396473
LRTM1	0.798604258	2.00E-16	3.512083069	0.000444619	0.003325097	-0.452150836
VAMP4	-0.798508218	-8.89E-16	-3.511660706	0.000445326	0.003328505	-0.453599661
MAMLD1	-0.798256767	-4.39E-16	-3.510554882	0.000447183	0.003338641	-0.457392127
BACH2	-0.798256205	1.67E-16	-3.510552409	0.000447187	0.003338641	-0.457400608
PEMT	-0.797849767	3.80E-16	-3.508764987	0.000450203	0.003359263	-0.463528109
CSNK2A2	-0.797501231	-8.23E-16	-3.507232203	0.000452804	0.003375851	-0.468780194
EIF2B5	-0.797483616	7.70E-16	-3.507154737	0.000452936	0.003375851	-0.469045572
MPST	-0.797395316	-4.34E-16	-3.506766411	0.000453597	0.003378879	-0.470375777
MMP11	-0.797225671	-2.16E-16	-3.506020351	0.000454871	0.003386458	-0.472930983
ABCB4	0.79685845	-2.08E-16	3.504405395	0.000457638	0.003405148	-0.478460239
FZD2	-0.796783952	4.47E-16	-3.504077767	0.000458202	0.003407425	-0.479581652
CPZ	-0.79609759	1.95E-16	-3.501059304	0.000463423	0.003441825	-0.48990841
PDE6A	0.796075535	-5.92E-16	3.500962312	0.000463592	0.003441825	-0.490240093
SEC31B	-0.796073461	1.77E-16	-3.500953187	0.000463608	0.003441825	-0.490271296
TTLL7	0.795490812	1.59E-16	3.498390829	0.000468085	0.003473118	-0.499030378
LOC102724250	0.795454234	2.26E-17	3.498229965	0.000468367	0.003473266	-0.499580059
TRPV4	0.795333088	-4.21E-17	3.497697193	0.000469304	0.003478263	-0.50140038
OR7E37P	0.795070818	5.21E-16	3.496543788	0.000471338	0.00349138	-0.505340269
GDF15	0.794929265	3.03E-16	3.495921269	0.000472439	0.003495955	-0.507466177
IL15	-0.794900722	-4.56E-16	-3.495795744	0.000472661	0.003495955	-0.5078948
RAPGEF2	-0.794887484	-1.08E-15	-3.495737526	0.000472764	0.003495955	-0.508093587
LOC399491	-0.794855691	9.19E-16	-3.495597709	0.000473012	0.003495955	-0.508570984
REEP5	-0.794294854	-1.32E-15	-3.493131274	0.000477402	0.003526436	-0.516989382
RPL9	-0.793949852	1.08E-15	-3.491614029	0.000480122	0.003544549	-0.522165066
CERK	-0.793763949	1.43E-16	-3.490796472	0.000481594	0.00355343	-0.524953017
KAZALD1	-0.793252432	3.42E-16	-3.488546932	0.000485664	0.003581469	-0.532620799
OR7E47P	0.793183502	1.86E-16	3.488243797	0.000486215	0.003583536	-0.533653687
DBI	0.792863781	-1.16E-15	3.486837734	0.000488779	0.003600424	-0.538443467
EHBP1	-0.792783383	4.27E-17	-3.48648416	0.000489425	0.003602795	-0.539647619
TNFSF12	-0.792756083	-1.19E-16	-3.486364101	0.000489645	0.003602795	-0.540056472
KLF6	-0.792693579	3.84E-16	-3.486089223	0.000490148	0.003604496	-0.540992494
HIST1H2BD	0.792619019	-2.82E-17	3.485761324	0.000490749	0.003606913	-0.542108972
TXNL4A	0.792567486	1.81E-16	3.485534693	0.000491165	0.003607966	-0.542880577
MED14	0.792414764	9.15E-16	3.484863056	0.0004924	0.003614434	-0.545166984
SYT5	0.792391022	-9.47E-17	3.484758646	0.000492592	0.003614434	-0.54552238
SLC7A7	0.792347907	1.52E-16	3.484569037	0.000492941	0.003614992	-0.546167754
ITFG2	-0.792025575	-3.55E-16	-3.48315149	0.000495559	0.003632176	-0.550991559
CSDC2	-0.791531037	-8.23E-16	-3.480976623	0.0004996	0.003658487	-0.55838865
CPA4	0.791518707	1.00E-15	3.480922398	0.000499701	0.003658487	-0.558573017
SEC62	-0.791263539	6.99E-16	-3.479800226	0.000501799	0.003671813	-0.562387848
MMP2	-0.791182667	1.72E-16	-3.479444569	0.000502465	0.003674659	-0.563596649
PLSCR1	0.790958316	3.91E-16	3.478457922	0.000504319	0.003685283	-0.566949403
WSB2	0.790939439	9.38E-16	3.478374908	0.000504475	0.003685283	-0.567231453
IER5	0.790844628	-5.14E-16	3.477957949	0.00050526	0.003688984	-0.568648013
TLK1	-0.790782922	7.52E-16	-3.47768658	0.000505772	0.003690685	-0.569569861
CREBBP	-0.79058977	-1.63E-16	-3.47683714	0.000507377	0.003700357	-0.572454965
ATXN1	-0.790432185	-3.16E-16	-3.476144118	0.00050869	0.00370789	-0.574808279
F8	-0.789824596	9.67E-17	-3.473472077	0.000513782	0.003742945	-0.583877405
OLFML2A	-0.789687257	1.10E-16	-3.472868092	0.000514939	0.003749315	-0.585926412
STK25	-0.789309422	3.26E-17	-3.471206455	0.000518137	0.003770519	-0.591561648
ABL2	0.789131343	1.90E-16	3.470423303	0.00051965	0.003779454	-0.594216673
ZNF175	-0.788640728	-5.11E-16	-3.468265692	0.00052384	0.003807839	-0.601528269
EDNRB	-0.788497176	-4.50E-16	-3.46763438	0.000525072	0.0038147	-0.603666764
GPR85	-0.788315062	-3.56E-16	-3.466833482	0.000526639	0.003823985	-0.606379152
PA2G4	0.7877727	1.09E-15	3.464448295	0.000531332	0.003854894	-0.614453315
ARHGEF16	0.787731244	-1.17E-16	3.464265984	0.000531692	0.003854894	-0.615070233
CXCL14	0.787722282	1.73E-16	3.464226568	0.00053177	0.003854894	-0.615203606
IGK	0.787150892	2.34E-16	3.461713726	0.000536759	0.003886396	-0.623703343
ZBTB7C	0.787146855	-3.04E-16	3.461695971	0.000536795	0.003886396	-0.623763376
RIC3	-0.787123878	6.88E-16	-3.461594923	0.000536996	0.003886396	-0.624105042
S1PR5	0.787006767	5.88E-16	3.461079894	0.000538025	0.003891711	-0.625846315
EXOSC4	0.7869708	4.34E-16	3.46092172	0.000538341	0.003891872	-0.62638104
AHSA2	-0.786860785	-1.84E-16	-3.460437898	0.000539309	0.003896744	-0.628016494
PPME1	0.786599809	-7.57E-16	3.459290186	0.000541613	0.003911252	-0.631895169
DNAJC22	0.786555227	-5.65E-16	3.459094124	0.000542007	0.003911966	-0.632557627
CFD	-0.786508476	2.50E-16	-3.458888521	0.000542421	0.00391282	-0.633252285
SLC2A6	0.786363383	-5.18E-16	3.458250436	0.000543707	0.003919964	-0.635407879
FAM131B	-0.786009693	4.95E-16	-3.456694985	0.000546855	0.003940512	-0.640660868
ZNF273	-0.785819479	-4.41E-16	-3.455858469	0.000548555	0.00395061	-0.64348493
DROSHA	-0.785444307	1.69E-15	-3.454208544	0.000551922	0.003967639	-0.649053041
DPF2	-0.785444232	-1.74E-16	-3.454208213	0.000551923	0.003967639	-0.649054159
ANKRD17	0.785431077	8.19E-17	3.454150362	0.000552041	0.003967639	-0.649249342
IGLV1-44	0.78540893	5.75E-18	3.454052965	0.000552241	0.003967639	-0.649577947
SLC1A5	0.78536541	-4.29E-16	3.453861574	0.000552633	0.003967639	-0.650223647
OR7E12P	0.785355951	4.30E-16	3.453819973	0.000552718	0.003967639	-0.65036399
TRIM32	-0.785279102	-1.94E-16	-3.453482011	0.000553411	0.003970461	-0.651504078
GBA	0.785070137	2.71E-17	3.452563031	0.000555299	0.003978458	-0.654603617
DENND5B	-0.785059996	5.99E-16	-3.452518431	0.000555391	0.003978458	-0.654754023
BMI1	-0.785056017	8.69E-16	-3.452500931	0.000555427	0.003978458	-0.654813039
HABP2	0.785004476	1.95E-16	3.452274265	0.000555894	0.003979649	-0.655577397
STAM2	-0.784782133	5.22E-16	-3.451296451	0.000557912	0.003991937	-0.658874187
CTR9	-0.784631176	-5.84E-16	-3.450632578	0.000559286	0.00399673	-0.661111965
BRCA1	0.784603702	-4.67E-16	3.450511752	0.000559537	0.00399673	-0.661519198
TSPYL4	-0.784595066	1.87E-16	-3.450473772	0.000559615	0.00399673	-0.661647203
AP1B1	0.784575926	-8.21E-16	3.450389599	0.00055979	0.00399673	-0.661930889
LOC100996693	-0.784476178	-5.24E-16	-3.449950931	0.0005607	0.003999326	-0.663409208
UGT2B28	-0.784469896	-4.16E-16	-3.449923301	0.000560758	0.003999326	-0.663502314
SEC14L1	0.784144662	-1.34E-16	3.448492995	0.000563736	0.004018402	-0.668321126
FGF6	0.784051132	9.40E-16	3.448081674	0.000564595	0.004022361	-0.669706529
SMAD7	-0.783875012	-3.73E-16	-3.447307135	0.000566216	0.004031741	-0.672314863
8-Mar	-0.783752807	-6.69E-17	-3.446769708	0.000567344	0.00403746	-0.674124359
SFT2D2	0.783709936	-1.43E-16	3.446581168	0.00056774	0.00403746	-0.674759097
C3orf14	-0.783688862	-2.92E-16	-3.44648849	0.000567935	0.00403746	-0.675071094
KCNS3	-0.783549934	4.83E-16	-3.445877517	0.00056922	0.004043647	-0.677127703
ANXA2P3	0.78352882	2.79E-16	3.445784662	0.000569416	0.004043647	-0.677440234
WNT5A	-0.783288069	8.90E-17	-3.444725893	0.000571651	0.004057341	-0.681003219
EPS8L3	0.783230763	2.37E-16	3.444473874	0.000572184	0.004058712	-0.681851156
HERPUD1	-0.783201417	8.43E-16	-3.444344815	0.000572457	0.004058712	-0.68228536
KIAA0753	-0.783143501	-7.32E-16	-3.444090114	0.000572997	0.004060362	-0.683142227
BATF	0.783037333	9.52E-17	3.443623213	0.000573987	0.004065204	-0.684712811
GABRB3	-0.782661797	2.86E-16	-3.441971689	0.000577503	0.004087916	-0.690266581
PLEK	0.782532017	-2.37E-16	3.441400946	0.000578722	0.00409436	-0.692185264
AQP9	0.782268494	3.81E-16	3.440242027	0.000581206	0.004109737	-0.696080257
XAB2	-0.782218587	-1.28E-15	-3.44002255	0.000581678	0.004110875	-0.696817747
ZNF148	-0.782090413	7.57E-17	-3.439458869	0.00058289	0.004115134	-0.698711619
TEX14	-0.782089175	-9.29E-16	-3.439453426	0.000582902	0.004115134	-0.698729906
IGKC	0.781373195	6.49E-17	3.436304702	0.00058972	0.004161044	-0.709303353
KIAA0247	0.781113068	-3.00E-16	3.435160724	0.000592215	0.004176423	-0.713142446
SLC3A2	0.781037826	-6.41E-16	3.434829825	0.000592938	0.0041793	-0.714252675
HP	0.780849413	-1.70E-16	3.434001226	0.000594754	0.004189865	-0.717032317
SEC24B	-0.780657002	6.10E-17	-3.433155048	0.000596613	0.004200728	-0.719870238
SMS	0.780539383	4.69E-17	3.432637784	0.000597752	0.004206512	-0.721604698
FCER1G	0.780289361	-3.59E-16	3.431538244	0.000600181	0.004221357	-0.725290745
KCND3	-0.780093188	3.73E-16	-3.430675521	0.000602093	0.004232555	-0.728182071
WDR5B	-0.780052102	-3.63E-16	-3.430494833	0.000602494	0.004233127	-0.728787538
UBAP2	0.77971966	1.06E-16	3.429032825	0.000605749	0.004252506	-0.733685387
UBE2V1P9	0.779704805	8.03E-16	3.428967496	0.000605895	0.004252506	-0.733904194
UBXN1	-0.779557119	8.41E-18	-3.428318007	0.000607346	0.004260435	-0.736079326
CCNE1	0.779283614	-3.72E-17	3.427115193	0.000610043	0.004274949	-0.740106448
METTL21B	-0.779281753	-5.40E-17	-3.42710701	0.000610061	0.004274949	-0.740133843
MED16	-0.779123301	-5.54E-16	-3.426410174	0.000611629	0.004283665	-0.742466256
KRT81	0.778758357	3.48E-16	3.424805232	0.000615253	0.00430677	-0.747836431
LILRA6	0.778595631	-1.09E-15	3.424089598	0.000616875	0.004315846	-0.750230147
FAM198B	-0.778433023	1.32E-16	-3.423374483	0.000618501	0.004324931	-0.752621631
NUP93	0.778338795	5.26E-16	3.422960092	0.000619444	0.004327143	-0.754007207
ASF1A	-0.778336154	4.43E-16	-3.422948475	0.000619471	0.004327143	-0.754046045
CEACAM6	0.778188848	2.45E-16	3.422300657	0.000620949	0.004335179	-0.756211775
PDP1	0.777767301	-6.27E-17	3.420446788	0.000625196	0.004362533	-0.762407199
AUNIP	0.777445828	2.75E-16	3.419033021	0.000628454	0.004382952	-0.767129595
NXF1	-0.777329106	7.38E-17	-3.418519706	0.00062964	0.004388915	-0.768843734
BCKDHA	-0.776869045	-3.46E-16	-3.416496459	0.000634338	0.004419331	-0.775597559
RFTN1	-0.776742821	-3.76E-16	-3.415941355	0.000635632	0.00442602	-0.777449863
SLC2A4RG	-0.776688946	4.83E-16	-3.415704424	0.000636185	0.004427543	-0.778240375
FAM222B	0.776399734	-9.24E-16	3.414432535	0.000639163	0.004445376	-0.782483052
ARFIP1	-0.776374889	1.41E-15	-3.414323272	0.00063942	0.004445376	-0.782847449
RPL31	-0.77597312	-1.75E-16	-3.41255638	0.000643579	0.004471946	-0.788738513
KIAA0141	-0.775800494	9.48E-16	-3.411797212	0.000645374	0.004482065	-0.791268748
HLA-J	0.775064437	-4.40E-17	3.408560195	0.00065308	0.004533203	-0.802051105
TRIM34	-0.77477893	8.71E-17	-3.407304602	0.000656092	0.004551723	-0.806230673
FASTKD3	-0.774670266	5.33E-16	-3.406826721	0.000657242	0.004556159	-0.807821019
IGHA1	0.774653451	-2.37E-16	3.40675277	0.00065742	0.004556159	-0.808067102
KIF5B	0.774465401	-5.09E-16	3.405925768	0.000659414	0.004567591	-0.810818705
ENTPD5	0.774339547	-7.67E-16	3.405372294	0.000660752	0.004574466	-0.812659854
TRMU	-0.77420872	-7.58E-16	-3.404796945	0.000662146	0.004581392	-0.81457345
TJP3	0.774178691	-4.47E-16	3.404664885	0.000662466	0.004581392	-0.815012634
CDKN3	0.774148246	4.25E-16	3.404530992	0.000662791	0.004581392	-0.815457896
FAM149B1	-0.773856577	6.61E-16	-3.403248298	0.000665911	0.004600349	-0.819722611
DDX21	0.773826919	-1.24E-16	3.403117868	0.000666229	0.004600349	-0.820156175
ZNF75D	-0.773423445	-1.51E-16	-3.40134348	0.000670569	0.004627902	-0.826052806
YIPF4	-0.773182796	7.45E-16	-3.400285158	0.00067317	0.004643432	-0.829568347
PLAUR	0.773137952	2.29E-16	3.400087946	0.000673655	0.004644362	-0.830223326
MYO6	0.772791659	7.52E-16	3.398565024	0.000677417	0.004667865	-0.835279964
AURKB	0.772690552	6.11E-16	3.39812038	0.000678519	0.004673026	-0.836755912
AKR1C4	0.772465201	1.71E-16	3.397129338	0.000680981	0.004687545	-0.840044878
RABL3	-0.77235278	-6.20E-16	-3.396634935	0.000682213	0.004691779	-0.841685288
UTP20	0.772344333	-3.45E-16	3.396597786	0.000682305	0.004691779	-0.841808539
TAS2R14	-0.772238913	-4.46E-16	-3.396134171	0.000683462	0.004697293	-0.843346564
RHPN1-AS1	0.772172066	1.77E-16	3.395840196	0.000684196	0.00469902	-0.844321705
MCM4	0.772151443	-3.19E-16	3.395749498	0.000684423	0.00469902	-0.844622543
IGKV1OR2-108	0.771524669	3.68E-16	3.392993088	0.000691347	0.004744099	-0.853761456
CLDN9	0.771296488	-7.21E-17	3.3919896	0.000693884	0.004759026	-0.857086693
C22orf29	-0.771264404	-5.67E-16	-3.391848501	0.000694242	0.004759026	-0.857554171
TTPAL	0.770588502	5.51E-16	3.388876033	0.000701811	0.004806003	-0.867397789
MROH7	-0.770587631	8.10E-20	-3.388872203	0.000701821	0.004806003	-0.867410468
KIF3A	-0.770458601	-2.21E-16	-3.38830476	0.000703275	0.004813467	-0.869288626
THYN1	-0.770157879	-2.17E-16	-3.386982252	0.000706673	0.004834231	-0.873664729
ZNF512B	-0.769628805	-1.88E-16	-3.384655503	0.00071269	0.004872873	-0.881359663
RHBDF2	0.769585931	-3.54E-17	3.384466952	0.00071318	0.004873704	-0.881982999
PERP	0.769531977	-8.22E-16	3.384229672	0.000713797	0.004875401	-0.882767381
IGHG1	0.76927156	1.63E-16	3.383084416	0.00071678	0.004893253	-0.886552505
MAPK10	-0.769205212	2.65E-16	-3.382792635	0.000717542	0.004893598	-0.887516651
VNN3	0.769202772	-5.56E-16	3.382781902	0.00071757	0.004893598	-0.887552116
NLGN4X	-0.768851347	1.66E-16	-3.381236417	0.000721618	0.004916647	-0.892657533
PEX14	-0.76884492	3.83E-16	-3.38120815	0.000721693	0.004916647	-0.892750887
CDC25C	0.768730723	1.90E-16	3.380705935	0.000723013	0.004921234	-0.894409407
AKAP2	0.768722377	-8.60E-17	3.380669232	0.000723109	0.004921234	-0.894530608
CELSR3-AS1	0.768475428	5.18E-16	3.379583208	0.000725972	0.004938179	-0.898116223
BCL3	0.767990412	1.17E-16	3.377450217	0.000731626	0.004974081	-0.905155152
MYH11	-0.767928749	1.90E-16	-3.377179033	0.000732348	0.004976432	-0.906049748
LRRC49	-0.767810615	-3.76E-16	-3.376659509	0.000733732	0.004983282	-0.907763381
ELN	-0.767528574	-2.25E-16	-3.375419153	0.000737048	0.005003231	-0.911853589
TMEM40	0.767385578	8.27E-16	3.374790289	0.000738734	0.005012107	-0.91392676
CORO2B	-0.76732269	3.60E-16	-3.374513722	0.000739477	0.005014576	-0.914838395
HSPBAP1	-0.76716075	4.22E-16	-3.373801549	0.000741392	0.005024992	-0.917185555
TM7SF2	0.766751899	4.32E-16	3.372003512	0.000746249	0.005055324	-0.923109266
MYBL2	0.766684291	-3.31E-16	3.371706185	0.000747055	0.005058196	-0.924088517
ABCA11P	-0.766356251	-1.09E-16	-3.370263539	0.000750978	0.005082154	-0.928838675
RAC2	0.766312326	-4.53E-16	3.370070368	0.000751504	0.005082391	-0.929474569
TROAP	0.76628472	-4.57E-16	3.369948964	0.000751836	0.005082391	-0.929874199
HIST1H2AM	0.766257299	-2.40E-16	3.369828372	0.000752165	0.005082391	-0.930271138
DENND4C	-0.766211625	-9.36E-17	-3.369627507	0.000752713	0.005083502	-0.930932276
CCT3	0.765950975	-7.46E-16	3.368481228	0.00075585	0.005102084	-0.934704433
COPZ2	-0.765879372	5.96E-16	-3.368166332	0.000756714	0.005103952	-0.935740462
KIAA0509	0.765864124	2.89E-16	3.368099275	0.000756898	0.005103952	-0.935961071
R3HCC1	-0.765701384	1.07E-15	-3.367383581	0.000758865	0.005112764	-0.938315349
MYLK	-0.765691285	4.69E-17	-3.367339167	0.000758987	0.005112764	-0.938461434
MTCH1	-0.765660226	-5.17E-16	-3.367202578	0.000759363	0.005112764	-0.938910681
WIF1	-0.765543246	-1.23E-16	-3.366688127	0.000760781	0.005119706	-0.940602567
MARCKSL1	0.765413848	5.95E-16	3.366119064	0.000762353	0.005127673	-0.942473758
KLRB1	-0.765331325	-6.80E-16	-3.365756144	0.000763356	0.005131816	-0.943666945
KRT3	0.765251209	-4.94E-16	3.365403813	0.000764332	0.005135766	-0.944825195
C6orf15	0.76517324	-1.06E-15	3.365060921	0.000765282	0.005139544	-0.945952301
BAP1	-0.765139387	6.82E-17	-3.364912044	0.000765695	0.00513971	-0.946441631
ENTPD7	0.765101814	-4.69E-16	3.364746807	0.000766154	0.005140183	-0.946984707
ZNF248	-0.764806117	2.10E-16	-3.363446396	0.000769773	0.005161844	-0.951257782
CD81	-0.764690441	7.06E-16	-3.362937681	0.000771192	0.005168747	-0.952928943
THNSL1	-0.764468922	2.42E-16	-3.36196349	0.000773918	0.005182563	-0.95612851
SLC30A4	-0.764459303	-2.04E-16	-3.361921185	0.000774037	0.005182563	-0.956267434
PGRMC1	-0.76437431	-1.66E-17	-3.361547408	0.000775085	0.005186959	-0.957494782
TAGLN	-0.764135818	2.10E-16	-3.36049857	0.000778034	0.005204062	-0.960938054
F12	0.763901706	5.71E-16	3.359468998	0.000780939	0.005220853	-0.964317031
TYMS	0.763500213	-1.40E-17	3.357703323	0.000785944	0.005249779	-0.970109435
CDC7	0.76349103	4.34E-16	3.357662939	0.000786059	0.005249779	-0.970241881
NOL11	-0.763334925	2.26E-16	-3.356976425	0.000788013	0.005260177	-0.972493181
SCAPER	-0.763182888	-3.72E-18	-3.356307797	0.000789921	0.005270254	-0.974685388
RPL35A	-0.763049014	-1.31E-15	-3.35571905	0.000791604	0.005278825	-0.976615328
HSPB2	-0.762924418	-4.54E-16	-3.355171107	0.000793174	0.005285107	-0.978411206
CASP6	0.762910871	1.80E-16	3.355111531	0.000793345	0.005285107	-0.978606449
UFL1	-0.762783779	2.96E-16	-3.354552608	0.000794949	0.005293132	-0.980437979
FAHD2A	-0.762465698	-4.82E-16	-3.353153756	0.000798978	0.005317282	-0.985020528
COL4A6	-0.761846721	2.12E-16	-3.350431633	0.000806872	0.005367121	-0.993932554
MSN	0.761749779	4.16E-16	3.350005304	0.000808115	0.005372689	-0.995327667
SLC2A10	-0.761667904	-1.51E-16	-3.34964524	0.000809166	0.005376976	-0.996505799
FPR1	0.761593995	1.87E-16	3.349320203	0.000810116	0.005380588	-0.997569213
NUDT7	-0.761427355	1.09E-16	-3.348587358	0.000812262	0.005392132	-0.999966457
CLOCK	-0.761386386	4.83E-16	-3.348407186	0.00081279	0.005392935	-1.000555748
CDK7	0.761264631	2.76E-16	3.347871732	0.000814362	0.005400658	-1.002306874
TRIB1	-0.761099557	2.68E-16	-3.347145775	0.000816498	0.00541211	-1.004680563
ZCCHC14	-0.760761338	1.43E-16	-3.345658363	0.00082089	0.0054385	-1.009542406
[truncated: 11,239 more rows]
