# Supplementary material for: LASSO and Bioinformatics Analysis in the Identification of Key Genes for Prognostic Genes of Gynecologic Cancer
Source: J Pers Med. 2021 Nov 11;11(11):1177. doi: 10.3390/jpm11111177 (PMC8617991; doi:10.3390/jpm11111177)
Supplement: Supplementary file 1 [file jpm-11-01177-s001.zip › Supplementary Table 3.csv]

Supplementary Tables 3. Lasso regression coefficients values for 78 common genes.
	coefficients
PTP4A2	0
SPARCL1	0
PTTG1	0
KLF4	-1.146586118
KIAA0101	0
IFI30	0
KPNA2	0
RRM2	0
EIF2AK1	0
MGST2	0
NUSAP1	0
ISG15	0
ECHDC2	-0.028846445
UBE2C	0
ZWINT	0
METTL7A	0
CKS2	0
MTHFD2	0.923015798
GALNT2	0.017064717
SLC20A1	0.777110785
CCNB2	0
PAMR1	-0.444233144
MELK	0
PDLIM2	0
KIF2C	0
TSPAN31	-0.012973875
MMP9	0.049319174
LRRC8D	0
CENPF	0
SLC39A2	0
STAG1	0.015118159
NOL8	0
NDST2	0
TPX2	0
LYN	0
MKI67	0.171092863
TRIP13	0.4887656
GDPD3	0
ATP10D	-0.060064271
TTC31	0
ENO2	0.122400023
SLC24A3	-0.574515444
MICAL2	0.082045538
NDN	0
GAS7	0
LMNB1	0
ID4	-0.880683927
DTL	0
SPP1	1.139561872
PIK3R3	0
ASPM	0
TOP2A	0
FOXM1	0
KIF20A	0
NEK2	0
HJURP	0
PDGFD	0
EPHX2	0
GSTM5	0.023732497
SPAG5	0
TBX3	0
GULP1	-0.59206276
BLM	0
E2F3	0
CEP55	0
TACC3	0
TMEM8B	0
FANCL	0
S100PBP	0
DLGAP5	0
TTK	0
KIF14	0
KAT2B	0
ACOX2	0
NCAPG	0
NDC80	0
PLA2G7	0.277308218
ZNF135	0
